# Supplementary material for: Identifying miRNA synergism using multiple-intervention causal inference
Source: BMC Bioinformatics. 2019 Dec 27;20(Suppl 23):613. doi: 10.1186/s12859-019-3215-5 (PMC6933624; doi:10.1186/s12859-019-3215-5)
Supplement: Supplementary file 2 — Additional file 2: miRNA enrichment analysis results of the synergistic miRNAs in the identified miRNA synergistic network. In total, we obtain 444 Gene Ontology terms, 57 Pathways terms and 6 Diseases terms related to the synergistic miRNAs, respectively. [file 12859_2019_3215_MOESM2_ESM.xlsx]

## Sheet: miRsyn enrichment results
Category	Subcategory	Enrichment	p-value	observed	miRNAs
Gene Ontology (miRWalk)	GO0000018 regulation of dna recombination	enriched	0.045288	2	hsa-miR-181b-5p; hsa-miR-186-5p
Gene Ontology (miRWalk)	GO0000060 protein import into nucleus translocation	enriched	0.0208252	14	hsa-miR-10b-5p; hsa-miR-1229-3p; hsa-miR-125a-5p; hsa-miR-150-5p; hsa-miR-181b-5p; hsa-miR-185-5p; hsa-miR-192-5p; hsa-miR-203a-3p; hsa-miR-210-3p; hsa-miR-324-5p; hsa-miR-484; hsa-miR-605-5p; hsa-miR-9-5p; hsa-miR-98-5p
Gene Ontology (miRWalk)	GO0000096 sulfur amino acid metabolic process	enriched	0.0329812	7	hsa-miR-10a-5p; hsa-miR-125a-5p; hsa-miR-186-5p; hsa-miR-192-5p; hsa-miR-196b-5p; hsa-miR-324-5p; hsa-miR-484
Gene Ontology (miRWalk)	GO0000125 pcaf complex	enriched	0.021335	5	hsa-miR-1229-3p; hsa-miR-181b-5p; hsa-miR-185-5p; hsa-miR-192-5p; hsa-miR-9-5p
Gene Ontology (miRWalk)	GO0000184 nuclear transcribed mrna catabolic process nonsense mediated decay	enriched	0.0482754	24	hsa-miR-10a-5p; hsa-miR-10b-5p; hsa-miR-1229-3p; hsa-miR-125a-5p; hsa-miR-1307-3p; hsa-miR-130b-5p; hsa-miR-181b-5p; hsa-miR-185-5p; hsa-miR-186-5p; hsa-miR-192-5p; hsa-miR-193a-5p; hsa-miR-26a-5p; hsa-miR-301a-3p; hsa-miR-324-5p; hsa-miR-328-3p; hsa-miR-340-5p; hsa-miR-423-5p; hsa-miR-484; hsa-miR-501-5p; hsa-miR-503-5p; hsa-miR-505-5p; hsa-miR-576-5p; hsa-miR-671-5p; hsa-miR-99b-5p
Gene Ontology (miRWalk)	GO0000187 activation of mapk activity	enriched	0.0385942	22	hsa-miR-10a-5p; hsa-miR-1229-3p; hsa-miR-130b-5p; hsa-miR-148b-5p; hsa-miR-150-5p; hsa-miR-181b-5p; hsa-miR-185-5p; hsa-miR-186-5p; hsa-miR-192-5p; hsa-miR-193a-5p; hsa-miR-203a-3p; hsa-miR-224-5p; hsa-miR-26a-5p; hsa-miR-324-5p; hsa-miR-328-3p; hsa-miR-340-5p; hsa-miR-34c-5p; hsa-miR-423-5p; hsa-miR-484; hsa-miR-503-5p; hsa-miR-9-5p; hsa-miR-98-5p
Gene Ontology (miRWalk)	GO0000209 protein polyubiquitination	enriched	0.0151858	21	hsa-miR-10a-5p; hsa-miR-10b-5p; hsa-miR-1229-3p; hsa-miR-125a-5p; hsa-miR-130b-5p; hsa-miR-148b-5p; hsa-miR-181b-5p; hsa-miR-185-5p; hsa-miR-186-5p; hsa-miR-192-5p; hsa-miR-196b-5p; hsa-miR-24-2-5p; hsa-miR-26a-5p; hsa-miR-320c; hsa-miR-324-5p; hsa-miR-34c-5p; hsa-miR-365a-3p; hsa-miR-423-5p; hsa-miR-454-5p; hsa-miR-484; hsa-miR-98-5p
Gene Ontology (miRWalk)	GO0000287 magnesium ion binding	enriched	0.0146595	23	hsa-miR-103a-2-5p; hsa-miR-10a-5p; hsa-miR-1229-3p; hsa-miR-125a-5p; hsa-miR-1307-3p; hsa-miR-130b-5p; hsa-miR-150-5p; hsa-miR-181b-5p; hsa-miR-186-5p; hsa-miR-192-5p; hsa-miR-196b-5p; hsa-miR-203a-3p; hsa-miR-210-3p; hsa-miR-26a-5p; hsa-miR-324-5p; hsa-miR-328-3p; hsa-miR-423-5p; hsa-miR-484; hsa-miR-500a-5p; hsa-miR-503-5p; hsa-miR-9-5p; hsa-miR-98-5p; hsa-miR-99b-5p
Gene Ontology (miRWalk)	GO0000780 condensed nuclear chromosome centromeric region	enriched	0.0174825	3	hsa-miR-186-5p; hsa-miR-192-5p; hsa-miR-196b-5p
Gene Ontology (miRWalk)	GO0000974 prp19 complex	enriched	0.0293075	4	hsa-miR-10a-5p; hsa-miR-1229-3p; hsa-miR-130b-5p; hsa-miR-26a-5p
Gene Ontology (miRWalk)	GO0000979 rna polymerase ii core promoter sequence specific dna binding	enriched	0.0496374	11	hsa-miR-10a-5p; hsa-miR-10b-5p; hsa-miR-1229-3p; hsa-miR-125a-5p; hsa-miR-181b-5p; hsa-miR-186-5p; hsa-miR-26a-5p; hsa-miR-324-5p; hsa-miR-484; hsa-miR-98-5p; hsa-miR-99b-5p
Gene Ontology (miRWalk)	GO0001047 core promoter binding	enriched	0.0334209	17	hsa-miR-10a-5p; hsa-miR-10b-5p; hsa-miR-1229-3p; hsa-miR-130b-5p; hsa-miR-150-5p; hsa-miR-181b-5p; hsa-miR-185-5p; hsa-miR-192-5p; hsa-miR-203a-3p; hsa-miR-210-3p; hsa-miR-26a-5p; hsa-miR-34c-5p; hsa-miR-484; hsa-miR-671-5p; hsa-miR-675-5p; hsa-miR-9-5p; hsa-miR-98-5p
Gene Ontology (miRWalk)	GO0001078 rna polymerase ii binding in negative regulation of transcription	enriched	0.0482546	11	hsa-miR-10a-5p; hsa-miR-10b-5p; hsa-miR-181b-5p; hsa-miR-185-5p; hsa-miR-186-5p; hsa-miR-192-5p; hsa-miR-203a-3p; hsa-miR-26a-5p; hsa-miR-484; hsa-miR-9-5p; hsa-miR-98-5p
Gene Ontology (miRWalk)	GO0001659 temperature homeostasis	depleted	0.0499632	3	hsa-miR-186-5p; hsa-miR-9-5p; hsa-miR-98-5p
Gene Ontology (miRWalk)	GO0001662 behavioral fear response	enriched	0.0357271	9	hsa-miR-10a-5p; hsa-miR-1229-3p; hsa-miR-181b-5p; hsa-miR-192-5p; hsa-miR-196b-5p; hsa-miR-24-2-5p; hsa-miR-320c; hsa-miR-34c-5p; hsa-miR-365a-3p
Gene Ontology (miRWalk)	GO0001664 g protein coupled receptor binding	depleted	0.0499632	3	hsa-miR-10a-5p; hsa-miR-9-5p; hsa-miR-98-5p
Gene Ontology (miRWalk)	GO0001666 response to hypoxia	enriched	0.0179484	28	hsa-miR-101-5p; hsa-miR-10a-5p; hsa-miR-10b-5p; hsa-miR-1229-3p; hsa-miR-125a-5p; hsa-miR-130b-5p; hsa-miR-150-5p; hsa-miR-181b-5p; hsa-miR-185-5p; hsa-miR-186-5p; hsa-miR-192-5p; hsa-miR-196b-5p; hsa-miR-203a-3p; hsa-miR-210-3p; hsa-miR-224-5p; hsa-miR-24-2-5p; hsa-miR-26a-5p; hsa-miR-301a-3p; hsa-miR-324-5p; hsa-miR-340-5p; hsa-miR-34c-5p; hsa-miR-365a-3p; hsa-miR-423-5p; hsa-miR-484; hsa-miR-5…
Gene Ontology (miRWalk)	GO0001756 somitogenesis	enriched	0.0101019	13	hsa-miR-101-5p; hsa-miR-10b-5p; hsa-miR-125a-5p; hsa-miR-130b-5p; hsa-miR-150-5p; hsa-miR-181b-5p; hsa-miR-186-5p; hsa-miR-192-5p; hsa-miR-210-3p; hsa-miR-324-5p; hsa-miR-605-5p; hsa-miR-9-5p; hsa-miR-98-5p
Gene Ontology (miRWalk)	GO0001758 retinal dehydrogenase activity	depleted	0.0499632	3	hsa-miR-10a-5p; hsa-miR-9-5p; hsa-miR-98-5p
Gene Ontology (miRWalk)	GO0001782 b cell homeostasis	enriched	0.0357271	9	hsa-miR-10b-5p; hsa-miR-125a-5p; hsa-miR-181b-5p; hsa-miR-192-5p; hsa-miR-196b-5p; hsa-miR-24-2-5p; hsa-miR-340-5p; hsa-miR-34c-5p; hsa-miR-365a-3p
Gene Ontology (miRWalk)	GO0001889 liver development	enriched	0.0482754	24	hsa-miR-10a-5p; hsa-miR-10b-5p; hsa-miR-1229-3p; hsa-miR-125a-5p; hsa-miR-130b-5p; hsa-miR-150-5p; hsa-miR-181b-5p; hsa-miR-185-5p; hsa-miR-186-5p; hsa-miR-192-5p; hsa-miR-193a-5p; hsa-miR-26a-5p; hsa-miR-301a-3p; hsa-miR-320c; hsa-miR-324-5p; hsa-miR-340-5p; hsa-miR-34c-5p; hsa-miR-365a-3p; hsa-miR-423-5p; hsa-miR-484; hsa-miR-503-5p; hsa-miR-9-5p; hsa-miR-98-5p; hsa-miR-99b-5p
Gene Ontology (miRWalk)	GO0001916 positive regulation of t cell mediated cytotoxicity	enriched	0.0285182	10	hsa-miR-10a-5p; hsa-miR-10b-5p; hsa-miR-130b-5p; hsa-miR-150-5p; hsa-miR-186-5p; hsa-miR-210-3p; hsa-miR-26a-5p; hsa-miR-324-5p; hsa-miR-328-3p; hsa-miR-484
Gene Ontology (miRWalk)	GO0001917 photoreceptor inner segment	depleted	1.31447e-05	3	hsa-miR-9-5p; hsa-miR-98-5p; hsa-miR-99b-5p
Gene Ontology (miRWalk)	GO0001944 vasculature development	depleted	0.0499632	3	hsa-miR-192-5p; hsa-miR-9-5p; hsa-miR-98-5p
Gene Ontology (miRWalk)	GO0002024 diet induced thermogenesis	enriched	0.00932401	2	hsa-miR-10a-5p; hsa-miR-125a-5p
Gene Ontology (miRWalk)	GO0002062 chondrocyte differentiation	enriched	0.0312307	7	hsa-miR-10a-5p; hsa-miR-181b-5p; hsa-miR-185-5p; hsa-miR-192-5p; hsa-miR-24-2-5p; hsa-miR-26a-5p; hsa-miR-98-5p
Gene Ontology (miRWalk)	GO0002224 toll like receptor signaling pathway	enriched	0.0448774	21	hsa-miR-105-5p; hsa-miR-10a-5p; hsa-miR-1229-3p; hsa-miR-125a-5p; hsa-miR-148b-5p; hsa-miR-181b-5p; hsa-miR-185-5p; hsa-miR-186-5p; hsa-miR-192-5p; hsa-miR-203a-3p; hsa-miR-210-3p; hsa-miR-23a-5p; hsa-miR-26a-5p; hsa-miR-324-5p; hsa-miR-328-3p; hsa-miR-340-5p; hsa-miR-423-5p; hsa-miR-484; hsa-miR-503-5p; hsa-miR-9-5p; hsa-miR-98-5p
Gene Ontology (miRWalk)	GO0002326 b cell lineage commitment	enriched	0.0477105	12	hsa-miR-101-5p; hsa-miR-10b-5p; hsa-miR-125a-5p; hsa-miR-150-5p; hsa-miR-181b-5p; hsa-miR-192-5p; hsa-miR-196b-5p; hsa-miR-24-2-5p; hsa-miR-324-5p; hsa-miR-34c-5p; hsa-miR-365a-3p; hsa-miR-605-5p
Gene Ontology (miRWalk)	GO0002479 antigen processing and presentation of exogenous peptide antigen via mhc class i tap dependent	enriched	0.0181406	14	hsa-miR-10a-5p; hsa-miR-10b-5p; hsa-miR-1229-3p; hsa-miR-148b-5p; hsa-miR-181b-5p; hsa-miR-185-5p; hsa-miR-186-5p; hsa-miR-192-5p; hsa-miR-26a-5p; hsa-miR-324-5p; hsa-miR-423-5p; hsa-miR-484; hsa-miR-9-5p; hsa-miR-98-5p
Gene Ontology (miRWalk)	GO0002551 mast cell chemotaxis	enriched	0.045288	2	hsa-miR-10b-5p; hsa-miR-186-5p
Gene Ontology (miRWalk)	GO0002686 negative regulation of leukocyte migration	depleted	0.0437194	3	hsa-miR-423-5p; hsa-miR-484; hsa-miR-98-5p
Gene Ontology (miRWalk)	GO0002755 myd88 dependent toll like receptor signaling pathway	enriched	0.0448774	21	hsa-miR-105-5p; hsa-miR-10a-5p; hsa-miR-1229-3p; hsa-miR-125a-5p; hsa-miR-148b-5p; hsa-miR-181b-5p; hsa-miR-185-5p; hsa-miR-186-5p; hsa-miR-192-5p; hsa-miR-203a-3p; hsa-miR-210-3p; hsa-miR-23a-5p; hsa-miR-26a-5p; hsa-miR-324-5p; hsa-miR-328-3p; hsa-miR-340-5p; hsa-miR-423-5p; hsa-miR-484; hsa-miR-503-5p; hsa-miR-9-5p; hsa-miR-98-5p
Gene Ontology (miRWalk)	GO0002903 negative regulation of b cell apoptotic process	depleted	0.0302329	3	hsa-miR-484; hsa-miR-9-5p; hsa-miR-98-5p
Gene Ontology (miRWalk)	GO0003684 damaged dna binding	enriched	0.00717818	16	hsa-miR-10b-5p; hsa-miR-1229-3p; hsa-miR-125a-5p; hsa-miR-150-5p; hsa-miR-185-5p; hsa-miR-186-5p; hsa-miR-192-5p; hsa-miR-193a-5p; hsa-miR-203a-3p; hsa-miR-210-3p; hsa-miR-26a-5p; hsa-miR-324-5p; hsa-miR-328-3p; hsa-miR-340-5p; hsa-miR-484; hsa-miR-605-5p
Gene Ontology (miRWalk)	GO0003712 transcription cofactor activity	enriched	0.0435116	13	hsa-miR-10a-5p; hsa-miR-1229-3p; hsa-miR-125a-5p; hsa-miR-181b-5p; hsa-miR-185-5p; hsa-miR-186-5p; hsa-miR-192-5p; hsa-miR-203a-3p; hsa-miR-324-5p; hsa-miR-423-5p; hsa-miR-484; hsa-miR-9-5p; hsa-miR-98-5p
Gene Ontology (miRWalk)	GO0003714 transcription corepressor activity	enriched	0.0448755	23	hsa-miR-10a-5p; hsa-miR-10b-5p; hsa-miR-1229-3p; hsa-miR-125a-5p; hsa-miR-130b-5p; hsa-miR-150-5p; hsa-miR-181b-5p; hsa-miR-185-5p; hsa-miR-186-5p; hsa-miR-192-5p; hsa-miR-196b-5p; hsa-miR-210-3p; hsa-miR-26a-5p; hsa-miR-324-5p; hsa-miR-328-3p; hsa-miR-340-5p; hsa-miR-34c-5p; hsa-miR-423-5p; hsa-miR-484; hsa-miR-503-5p; hsa-miR-505-5p; hsa-miR-9-5p; hsa-miR-98-5p
Gene Ontology (miRWalk)	GO0003735 structural constituent of ribosome	enriched	0.0482754	24	hsa-miR-10a-5p; hsa-miR-10b-5p; hsa-miR-1229-3p; hsa-miR-125a-5p; hsa-miR-1307-3p; hsa-miR-130b-5p; hsa-miR-181b-5p; hsa-miR-185-5p; hsa-miR-186-5p; hsa-miR-192-5p; hsa-miR-193a-5p; hsa-miR-26a-5p; hsa-miR-301a-3p; hsa-miR-324-5p; hsa-miR-328-3p; hsa-miR-423-5p; hsa-miR-484; hsa-miR-501-5p; hsa-miR-503-5p; hsa-miR-505-5p; hsa-miR-576-5p; hsa-miR-671-5p; hsa-miR-98-5p; hsa-miR-99b-5p
Gene Ontology (miRWalk)	GO0003746 translation elongation factor activity	enriched	0.0101019	13	hsa-miR-10a-5p; hsa-miR-1229-3p; hsa-miR-125a-5p; hsa-miR-130b-5p; hsa-miR-181b-5p; hsa-miR-185-5p; hsa-miR-186-5p; hsa-miR-192-5p; hsa-miR-26a-5p; hsa-miR-324-5p; hsa-miR-484; hsa-miR-501-5p; hsa-miR-99b-5p
Gene Ontology (miRWalk)	GO0003779 actin binding	enriched	0.00411894	24	hsa-miR-101-5p; hsa-miR-10a-5p; hsa-miR-10b-5p; hsa-miR-1229-3p; hsa-miR-125a-5p; hsa-miR-130b-5p; hsa-miR-148b-5p; hsa-miR-150-5p; hsa-miR-181b-5p; hsa-miR-185-5p; hsa-miR-186-5p; hsa-miR-192-5p; hsa-miR-196b-5p; hsa-miR-224-5p; hsa-miR-26a-5p; hsa-miR-324-5p; hsa-miR-328-3p; hsa-miR-423-5p; hsa-miR-484; hsa-miR-503-5p; hsa-miR-505-5p; hsa-miR-671-5p; hsa-miR-9-5p; hsa-miR-98-5p
Gene Ontology (miRWalk)	GO0004033 aldo keto reductase nadp activity	depleted	0.000999001	2	hsa-miR-9-5p; hsa-miR-98-5p
Gene Ontology (miRWalk)	GO0004128 cytochrome b5 reductase activity	depleted	0.0302329	3	hsa-miR-484; hsa-miR-671-5p; hsa-miR-98-5p
Gene Ontology (miRWalk)	GO0004198 calcium dependent cysteine type endopeptidase activity	depleted	0.0302329	3	hsa-miR-484; hsa-miR-671-5p; hsa-miR-98-5p
Gene Ontology (miRWalk)	GO0004520 endodeoxyribonuclease activity	enriched	0.0302329	3	hsa-miR-185-5p; hsa-miR-192-5p; hsa-miR-210-3p
Gene Ontology (miRWalk)	GO0004523 ribonuclease h activity	enriched	0.021335	5	hsa-miR-1229-3p; hsa-miR-185-5p; hsa-miR-186-5p; hsa-miR-192-5p; hsa-miR-484
Gene Ontology (miRWalk)	GO0004565 beta galactosidase activity	enriched	0.00736106	3	hsa-miR-10a-5p; hsa-miR-10b-5p; hsa-miR-185-5p
Gene Ontology (miRWalk)	GO0004622 lysophospholipase activity	enriched	0.0143057	4	hsa-miR-10a-5p; hsa-miR-10b-5p; hsa-miR-125a-5p; hsa-miR-99b-5p
Gene Ontology (miRWalk)	GO0004623 phospholipase a2 activity	enriched	0.045288	2	hsa-miR-10a-5p; hsa-miR-186-5p
Gene Ontology (miRWalk)	GO0004629 phospholipase c activity	depleted	0.0499632	3	hsa-miR-192-5p; hsa-miR-9-5p; hsa-miR-98-5p
Gene Ontology (miRWalk)	GO0004708 map kinase kinase activity	enriched	0.00932401	2	hsa-miR-10a-5p; hsa-miR-125a-5p
Gene Ontology (miRWalk)	GO0004725 protein tyrosine phosphatase activity	enriched	0.0426736	21	hsa-miR-10a-5p; hsa-miR-10b-5p; hsa-miR-1229-3p; hsa-miR-125a-5p; hsa-miR-130b-5p; hsa-miR-150-5p; hsa-miR-181b-5p; hsa-miR-186-5p; hsa-miR-192-5p; hsa-miR-203a-3p; hsa-miR-210-3p; hsa-miR-224-5p; hsa-miR-26a-5p; hsa-miR-324-5p; hsa-miR-328-3p; hsa-miR-340-5p; hsa-miR-423-5p; hsa-miR-484; hsa-miR-503-5p; hsa-miR-9-5p; hsa-miR-98-5p
Gene Ontology (miRWalk)	GO0004726 non membrane spanning protein tyrosine phosphatase activity	enriched	0.045288	2	hsa-miR-130b-5p; hsa-miR-186-5p
Gene Ontology (miRWalk)	GO0004872 receptor activity	enriched	0.0216543	20	hsa-miR-105-5p; hsa-miR-10a-5p; hsa-miR-10b-5p; hsa-miR-125a-5p; hsa-miR-1271-5p; hsa-miR-130b-5p; hsa-miR-181b-5p; hsa-miR-185-5p; hsa-miR-186-5p; hsa-miR-192-5p; hsa-miR-224-5p; hsa-miR-340-5p; hsa-miR-34c-5p; hsa-miR-365a-3p; hsa-miR-423-5p; hsa-miR-484; hsa-miR-577; hsa-miR-671-5p; hsa-miR-9-5p; hsa-miR-98-5p
Gene Ontology (miRWalk)	GO0005001 transmembrane receptor protein tyrosine phosphatase activity	enriched	0.021335	5	hsa-miR-10a-5p; hsa-miR-1229-3p; hsa-miR-150-5p; hsa-miR-192-5p; hsa-miR-9-5p
Gene Ontology (miRWalk)	GO0005004 gpi linked ephrin receptor activity	enriched	0.00333	2	hsa-miR-10a-5p; hsa-miR-10b-5p
Gene Ontology (miRWalk)	GO0005007 fibroblast growth factor activated receptor activity	enriched	0.00923988	4	hsa-miR-10a-5p; hsa-miR-181b-5p; hsa-miR-186-5p; hsa-miR-210-3p
Gene Ontology (miRWalk)	GO0005021 vascular endothelial growth factor activated receptor activity	enriched	0.0135549	4	hsa-miR-10b-5p; hsa-miR-150-5p; hsa-miR-186-5p; hsa-miR-224-5p
Gene Ontology (miRWalk)	GO0005044 scavenger receptor activity	depleted	0.0293075	4	hsa-miR-192-5p; hsa-miR-590-5p; hsa-miR-671-5p; hsa-miR-9-5p
Gene Ontology (miRWalk)	GO0005085 guanyl nucleotide exchange factor activity	enriched	0.0231157	11	hsa-miR-10a-5p; hsa-miR-10b-5p; hsa-miR-1229-3p; hsa-miR-1307-3p; hsa-miR-186-5p; hsa-miR-192-5p; hsa-miR-196b-5p; hsa-miR-340-5p; hsa-miR-484; hsa-miR-501-5p; hsa-miR-98-5p
Gene Ontology (miRWalk)	GO0005086 arf guanyl nucleotide exchange factor activity	enriched	0.021335	5	hsa-miR-10a-5p; hsa-miR-10b-5p; hsa-miR-130b-5p; hsa-miR-192-5p; hsa-miR-484
Gene Ontology (miRWalk)	GO0005087 ran guanyl nucleotide exchange factor activity	enriched	0.0127373	3	hsa-miR-1229-3p; hsa-miR-186-5p; hsa-miR-192-5p
Gene Ontology (miRWalk)	GO0005110 frizzled 2 binding	enriched	0.0127373	3	hsa-miR-185-5p; hsa-miR-186-5p; hsa-miR-192-5p
Gene Ontology (miRWalk)	GO0005123 death receptor binding	enriched	0.00283301	5	hsa-miR-10a-5p; hsa-miR-10b-5p; hsa-miR-186-5p; hsa-miR-203a-3p; hsa-miR-210-3p
Gene Ontology (miRWalk)	GO0005158 insulin receptor binding	enriched	0.00327991	12	hsa-miR-10a-5p; hsa-miR-125a-5p; hsa-miR-130b-5p; hsa-miR-150-5p; hsa-miR-181b-5p; hsa-miR-185-5p; hsa-miR-186-5p; hsa-miR-192-5p; hsa-miR-210-3p; hsa-miR-423-5p; hsa-miR-484; hsa-miR-98-5p
Gene Ontology (miRWalk)	GO0005230 extracellular ligand gated ion channel activity	depleted	0.000999001	2	hsa-miR-9-5p; hsa-miR-98-5p
Gene Ontology (miRWalk)	GO0005324 long chain fatty acid transporter activity	depleted	0.000999001	2	hsa-miR-9-5p; hsa-miR-98-5p
Gene Ontology (miRWalk)	GO0005344 oxygen transporter activity	enriched	0.00333	2	hsa-miR-10a-5p; hsa-miR-10b-5p
Gene Ontology (miRWalk)	GO0005388 calcium transporting atpase activity	depleted	0.0437194	3	hsa-miR-423-5p; hsa-miR-484; hsa-miR-671-5p
Gene Ontology (miRWalk)	GO0005497 androgen binding	enriched	0.03996	2	hsa-miR-10a-5p; hsa-miR-185-5p
Gene Ontology (miRWalk)	GO0005509 calcium ion binding	enriched	0.0111151	23	hsa-miR-10a-5p; hsa-miR-10b-5p; hsa-miR-1229-3p; hsa-miR-125a-5p; hsa-miR-130b-5p; hsa-miR-148b-5p; hsa-miR-150-5p; hsa-miR-181b-5p; hsa-miR-185-5p; hsa-miR-186-5p; hsa-miR-192-5p; hsa-miR-196b-5p; hsa-miR-26a-5p; hsa-miR-320c; hsa-miR-324-5p; hsa-miR-340-5p; hsa-miR-34c-5p; hsa-miR-365a-3p; hsa-miR-423-5p; hsa-miR-484; hsa-miR-671-5p; hsa-miR-9-5p; hsa-miR-98-5p
Gene Ontology (miRWalk)	GO0005528 fk506 binding	depleted	0.0389815	5	hsa-miR-328-3p; hsa-miR-423-5p; hsa-miR-484; hsa-miR-505-5p; hsa-miR-98-5p
Gene Ontology (miRWalk)	GO0005578 proteinaceous extracellular matrix	enriched	0.0337589	15	hsa-miR-10a-5p; hsa-miR-10b-5p; hsa-miR-1229-3p; hsa-miR-125a-5p; hsa-miR-150-5p; hsa-miR-185-5p; hsa-miR-186-5p; hsa-miR-192-5p; hsa-miR-26a-5p; hsa-miR-324-5p; hsa-miR-484; hsa-miR-503-5p; hsa-miR-671-5p; hsa-miR-9-5p; hsa-miR-98-5p
Gene Ontology (miRWalk)	GO0005587 collagen type iv	enriched	0.00932401	2	hsa-miR-10a-5p; hsa-miR-125a-5p
Gene Ontology (miRWalk)	GO0005604 basement membrane	enriched	0.0188084	13	hsa-miR-10a-5p; hsa-miR-10b-5p; hsa-miR-1229-3p; hsa-miR-125a-5p; hsa-miR-181b-5p; hsa-miR-186-5p; hsa-miR-192-5p; hsa-miR-196b-5p; hsa-miR-26a-5p; hsa-miR-340-5p; hsa-miR-423-5p; hsa-miR-484; hsa-miR-98-5p
Gene Ontology (miRWalk)	GO0005606 laminin 1 complex	enriched	0.0143057	4	hsa-miR-10a-5p; hsa-miR-10b-5p; hsa-miR-125a-5p; hsa-miR-98-5p
Gene Ontology (miRWalk)	GO0005740 mitochondrial envelope	enriched	0.045288	2	hsa-miR-1229-3p; hsa-miR-186-5p
Gene Ontology (miRWalk)	GO0005759 mitochondrial matrix	enriched	0.0193466	24	hsa-miR-103a-2-5p; hsa-miR-10a-5p; hsa-miR-10b-5p; hsa-miR-1229-3p; hsa-miR-125a-5p; hsa-miR-130b-5p; hsa-miR-148b-5p; hsa-miR-181b-5p; hsa-miR-185-5p; hsa-miR-186-5p; hsa-miR-192-5p; hsa-miR-196b-5p; hsa-miR-23b-5p; hsa-miR-26a-5p; hsa-miR-301a-3p; hsa-miR-324-5p; hsa-miR-328-3p; hsa-miR-423-5p; hsa-miR-455-5p; hsa-miR-484; hsa-miR-503-5p; hsa-miR-9-5p; hsa-miR-98-5p; hsa-miR-99b-5p
Gene Ontology (miRWalk)	GO0005764 lysosome	enriched	0.0216543	20	hsa-miR-10a-5p; hsa-miR-10b-5p; hsa-miR-1229-3p; hsa-miR-1258; hsa-miR-125a-5p; hsa-miR-150-5p; hsa-miR-181b-5p; hsa-miR-185-5p; hsa-miR-186-5p; hsa-miR-192-5p; hsa-miR-224-5p; hsa-miR-324-5p; hsa-miR-340-5p; hsa-miR-423-5p; hsa-miR-484; hsa-miR-501-5p; hsa-miR-503-5p; hsa-miR-9-5p; hsa-miR-98-5p; hsa-miR-99b-5p
Gene Ontology (miRWalk)	GO0005788 endoplasmic reticulum lumen	enriched	0.0232655	20	hsa-miR-10a-5p; hsa-miR-10b-5p; hsa-miR-1229-3p; hsa-miR-125a-5p; hsa-miR-150-5p; hsa-miR-181b-5p; hsa-miR-185-5p; hsa-miR-186-5p; hsa-miR-192-5p; hsa-miR-196b-5p; hsa-miR-210-3p; hsa-miR-224-5p; hsa-miR-301a-3p; hsa-miR-324-5p; hsa-miR-340-5p; hsa-miR-454-5p; hsa-miR-484; hsa-miR-505-5p; hsa-miR-9-5p; hsa-miR-98-5p
Gene Ontology (miRWalk)	GO0005815 microtubule organizing center	enriched	0.00230062	15	hsa-miR-10a-5p; hsa-miR-10b-5p; hsa-miR-125a-5p; hsa-miR-1307-3p; hsa-miR-181b-5p; hsa-miR-185-5p; hsa-miR-186-5p; hsa-miR-192-5p; hsa-miR-196b-5p; hsa-miR-210-3p; hsa-miR-224-5p; hsa-miR-340-5p; hsa-miR-423-5p; hsa-miR-484; hsa-miR-98-5p
Gene Ontology (miRWalk)	GO0005827 polar microtubule	enriched	0.0323045	4	hsa-miR-10a-5p; hsa-miR-1229-3p; hsa-miR-192-5p; hsa-miR-26a-5p
Gene Ontology (miRWalk)	GO0005868 cytoplasmic dynein complex	enriched	0.00932401	2	hsa-miR-10a-5p; hsa-miR-125a-5p
Gene Ontology (miRWalk)	GO0005881 cytoplasmic microtubule	enriched	0.00787493	15	hsa-miR-10a-5p; hsa-miR-10b-5p; hsa-miR-1229-3p; hsa-miR-130b-5p; hsa-miR-181b-5p; hsa-miR-186-5p; hsa-miR-192-5p; hsa-miR-196b-5p; hsa-miR-203a-3p; hsa-miR-210-3p; hsa-miR-320c; hsa-miR-324-5p; hsa-miR-484; hsa-miR-505-5p; hsa-miR-98-5p
Gene Ontology (miRWalk)	GO0005885 arp2 3 protein complex	enriched	0.0127373	3	hsa-miR-10a-5p; hsa-miR-125a-5p; hsa-miR-192-5p
Gene Ontology (miRWalk)	GO0005887 integral to plasma membrane	enriched	0.0261823	30	hsa-miR-105-5p; hsa-miR-10a-5p; hsa-miR-10b-5p; hsa-miR-1229-3p; hsa-miR-125a-5p; hsa-miR-1271-5p; hsa-miR-130b-5p; hsa-miR-150-5p; hsa-miR-181b-5p; hsa-miR-185-5p; hsa-miR-186-5p; hsa-miR-192-5p; hsa-miR-196b-5p; hsa-miR-203a-3p; hsa-miR-210-3p; hsa-miR-224-5p; hsa-miR-26a-5p; hsa-miR-320c; hsa-miR-324-5p; hsa-miR-328-3p; hsa-miR-340-5p; hsa-miR-34c-5p; hsa-miR-365a-3p; hsa-miR-423-5p; hsa-miR-4…
Gene Ontology (miRWalk)	GO0005921 gap junction	enriched	0.021335	5	hsa-miR-10a-5p; hsa-miR-125a-5p; hsa-miR-186-5p; hsa-miR-192-5p; hsa-miR-484
Gene Ontology (miRWalk)	GO0005923 tight junction	enriched	0.0208252	14	hsa-miR-10a-5p; hsa-miR-1229-3p; hsa-miR-125a-5p; hsa-miR-130b-5p; hsa-miR-185-5p; hsa-miR-186-5p; hsa-miR-192-5p; hsa-miR-203a-3p; hsa-miR-210-3p; hsa-miR-26a-5p; hsa-miR-340-5p; hsa-miR-484; hsa-miR-605-5p; hsa-miR-98-5p
Gene Ontology (miRWalk)	GO0006090 pyruvate metabolic process	enriched	0.0496374	11	hsa-miR-10b-5p; hsa-miR-125a-5p; hsa-miR-130b-5p; hsa-miR-181b-5p; hsa-miR-185-5p; hsa-miR-186-5p; hsa-miR-320c; hsa-miR-324-5p; hsa-miR-328-3p; hsa-miR-484; hsa-miR-98-5p
Gene Ontology (miRWalk)	GO0006195 purine nucleotide catabolic process	enriched	0.045288	2	hsa-miR-181b-5p; hsa-miR-186-5p
Gene Ontology (miRWalk)	GO0006208 pyrimidine base catabolic process	enriched	0.00893843	3	hsa-miR-10a-5p; hsa-miR-130b-5p; hsa-miR-186-5p
Gene Ontology (miRWalk)	GO0006284 base excision repair	enriched	0.0208376	17	hsa-miR-10b-5p; hsa-miR-1229-3p; hsa-miR-125a-5p; hsa-miR-130b-5p; hsa-miR-150-5p; hsa-miR-181b-5p; hsa-miR-185-5p; hsa-miR-186-5p; hsa-miR-192-5p; hsa-miR-26a-5p; hsa-miR-324-5p; hsa-miR-34c-5p; hsa-miR-484; hsa-miR-605-5p; hsa-miR-671-5p; hsa-miR-874-3p; hsa-miR-98-5p
Gene Ontology (miRWalk)	GO0006298 mismatch repair	enriched	0.0198796	10	hsa-miR-125a-5p; hsa-miR-130b-5p; hsa-miR-186-5p; hsa-miR-192-5p; hsa-miR-193a-5p; hsa-miR-196b-5p; hsa-miR-203a-3p; hsa-miR-26a-5p; hsa-miR-324-5p; hsa-miR-484
Gene Ontology (miRWalk)	GO0006302 double strand break repair	enriched	0.0337589	15	hsa-miR-101-5p; hsa-miR-10b-5p; hsa-miR-1229-3p; hsa-miR-125a-5p; hsa-miR-150-5p; hsa-miR-181b-5p; hsa-miR-186-5p; hsa-miR-192-5p; hsa-miR-210-3p; hsa-miR-324-5p; hsa-miR-328-3p; hsa-miR-484; hsa-miR-505-5p; hsa-miR-605-5p; hsa-miR-671-5p
Gene Ontology (miRWalk)	GO0006310 dna recombination	enriched	0.0422738	12	hsa-miR-10a-5p; hsa-miR-1229-3p; hsa-miR-181b-5p; hsa-miR-185-5p; hsa-miR-186-5p; hsa-miR-192-5p; hsa-miR-210-3p; hsa-miR-224-5p; hsa-miR-328-3p; hsa-miR-484; hsa-miR-505-5p; hsa-miR-98-5p
Gene Ontology (miRWalk)	GO0006312 mitotic recombination	enriched	0.0302329	3	hsa-miR-186-5p; hsa-miR-192-5p; hsa-miR-210-3p
Gene Ontology (miRWalk)	GO0006323 dna packaging	enriched	0.045288	2	hsa-miR-185-5p; hsa-miR-186-5p
Gene Ontology (miRWalk)	GO0006342 chromatin silencing	enriched	0.0091357	6	hsa-miR-1229-3p; hsa-miR-181b-5p; hsa-miR-186-5p; hsa-miR-192-5p; hsa-miR-196b-5p; hsa-miR-9-5p
Gene Ontology (miRWalk)	GO0006376 mrna splice site selection	enriched	0.021335	5	hsa-miR-10a-5p; hsa-miR-10b-5p; hsa-miR-186-5p; hsa-miR-192-5p; hsa-miR-484
Gene Ontology (miRWalk)	GO0006446 regulation of translational initiation	enriched	0.00563288	8	hsa-miR-10a-5p; hsa-miR-10b-5p; hsa-miR-1229-3p; hsa-miR-185-5p; hsa-miR-186-5p; hsa-miR-192-5p; hsa-miR-23b-5p; hsa-miR-484
Gene Ontology (miRWalk)	GO0006506 gpi anchor biosynthetic process	depleted	0.0499632	3	hsa-miR-186-5p; hsa-miR-9-5p; hsa-miR-98-5p
Gene Ontology (miRWalk)	GO0006552 leucine catabolic process	depleted	0.0302329	3	hsa-miR-484; hsa-miR-503-5p; hsa-miR-9-5p
Gene Ontology (miRWalk)	GO0006564 l serine biosynthetic process	enriched	0.045288	2	hsa-miR-1229-3p; hsa-miR-186-5p
Gene Ontology (miRWalk)	GO0006611 protein export from nucleus	enriched	0.00113779	13	hsa-miR-10a-5p; hsa-miR-10b-5p; hsa-miR-1229-3p; hsa-miR-125a-5p; hsa-miR-150-5p; hsa-miR-181b-5p; hsa-miR-185-5p; hsa-miR-186-5p; hsa-miR-192-5p; hsa-miR-26a-5p; hsa-miR-324-5p; hsa-miR-328-3p; hsa-miR-484
Gene Ontology (miRWalk)	GO0006614 srp dependent cotranslational protein targeting to membrane	enriched	0.0482754	24	hsa-miR-10a-5p; hsa-miR-10b-5p; hsa-miR-1229-3p; hsa-miR-125a-5p; hsa-miR-1307-3p; hsa-miR-130b-5p; hsa-miR-181b-5p; hsa-miR-185-5p; hsa-miR-186-5p; hsa-miR-192-5p; hsa-miR-193a-5p; hsa-miR-26a-5p; hsa-miR-301a-3p; hsa-miR-324-5p; hsa-miR-328-3p; hsa-miR-365a-3p; hsa-miR-423-5p; hsa-miR-484; hsa-miR-501-5p; hsa-miR-503-5p; hsa-miR-505-5p; hsa-miR-576-5p; hsa-miR-671-5p; hsa-miR-99b-5p
Gene Ontology (miRWalk)	GO0006631 fatty acid metabolic process	enriched	0.013443	11	hsa-miR-10a-5p; hsa-miR-10b-5p; hsa-miR-1229-3p; hsa-miR-125a-5p; hsa-miR-130b-5p; hsa-miR-186-5p; hsa-miR-192-5p; hsa-miR-26a-5p; hsa-miR-423-5p; hsa-miR-484; hsa-miR-9-5p
Gene Ontology (miRWalk)	GO0006730 one carbon metabolic process	enriched	0.0285286	9	hsa-miR-1229-3p; hsa-miR-125a-5p; hsa-miR-185-5p; hsa-miR-186-5p; hsa-miR-192-5p; hsa-miR-196b-5p; hsa-miR-26a-5p; hsa-miR-9-5p; hsa-miR-98-5p
Gene Ontology (miRWalk)	GO0006766 vitamin metabolic process	enriched	0.0477105	12	hsa-miR-10a-5p; hsa-miR-10b-5p; hsa-miR-1262; hsa-miR-130b-5p; hsa-miR-186-5p; hsa-miR-192-5p; hsa-miR-196b-5p; hsa-miR-26a-5p; hsa-miR-324-5p; hsa-miR-484; hsa-miR-9-5p; hsa-miR-98-5p
Gene Ontology (miRWalk)	GO0006767 water soluble vitamin metabolic process	enriched	0.0477105	12	hsa-miR-10a-5p; hsa-miR-10b-5p; hsa-miR-1262; hsa-miR-130b-5p; hsa-miR-186-5p; hsa-miR-192-5p; hsa-miR-196b-5p; hsa-miR-26a-5p; hsa-miR-324-5p; hsa-miR-484; hsa-miR-9-5p; hsa-miR-98-5p
Gene Ontology (miRWalk)	GO0006887 exocytosis	enriched	0.0231157	11	hsa-miR-10a-5p; hsa-miR-10b-5p; hsa-miR-1229-3p; hsa-miR-125a-5p; hsa-miR-186-5p; hsa-miR-192-5p; hsa-miR-196b-5p; hsa-miR-26a-5p; hsa-miR-320c; hsa-miR-484; hsa-miR-98-5p
Gene Ontology (miRWalk)	GO0006928 cellular component movement	enriched	0.0446584	20	hsa-miR-10a-5p; hsa-miR-10b-5p; hsa-miR-1229-3p; hsa-miR-125a-5p; hsa-miR-1307-3p; hsa-miR-130b-5p; hsa-miR-185-5p; hsa-miR-186-5p; hsa-miR-192-5p; hsa-miR-196b-5p; hsa-miR-301a-3p; hsa-miR-320c; hsa-miR-324-5p; hsa-miR-340-5p; hsa-miR-365a-3p; hsa-miR-423-5p; hsa-miR-484; hsa-miR-9-5p; hsa-miR-98-5p; hsa-miR-99b-5p
Gene Ontology (miRWalk)	GO0006954 inflammatory response	enriched	0.00997724	21	hsa-miR-105-5p; hsa-miR-10a-5p; hsa-miR-10b-5p; hsa-miR-1229-3p; hsa-miR-125a-5p; hsa-miR-150-5p; hsa-miR-185-5p; hsa-miR-186-5p; hsa-miR-192-5p; hsa-miR-193a-5p; hsa-miR-203a-3p; hsa-miR-210-3p; hsa-miR-224-5p; hsa-miR-26a-5p; hsa-miR-324-5p; hsa-miR-365a-3p; hsa-miR-423-5p; hsa-miR-454-5p; hsa-miR-484; hsa-miR-9-5p; hsa-miR-98-5p
Gene Ontology (miRWalk)	GO0006977 dna damage response signal transduction by p53 class mediator resulting in cell cycle arrest	enriched	0.00779638	21	hsa-miR-101-5p; hsa-miR-10a-5p; hsa-miR-10b-5p; hsa-miR-1229-3p; hsa-miR-125a-5p; hsa-miR-148b-5p; hsa-miR-150-5p; hsa-miR-181b-5p; hsa-miR-185-5p; hsa-miR-186-5p; hsa-miR-192-5p; hsa-miR-26a-5p; hsa-miR-324-5p; hsa-miR-340-5p; hsa-miR-423-5p; hsa-miR-484; hsa-miR-503-5p; hsa-miR-505-5p; hsa-miR-605-5p; hsa-miR-885-5p; hsa-miR-98-5p
Gene Ontology (miRWalk)	GO0006978 dna damage response signal transduction by p53 class mediator resulting in transcription of p21 class mediator	enriched	0.0482546	11	hsa-miR-10b-5p; hsa-miR-125a-5p; hsa-miR-150-5p; hsa-miR-186-5p; hsa-miR-192-5p; hsa-miR-193a-5p; hsa-miR-203a-3p; hsa-miR-324-5p; hsa-miR-423-5p; hsa-miR-484; hsa-miR-605-5p
Gene Ontology (miRWalk)	GO0007005 mitochondrion organization	enriched	0.02258	9	hsa-miR-10b-5p; hsa-miR-150-5p; hsa-miR-185-5p; hsa-miR-186-5p; hsa-miR-192-5p; hsa-miR-193a-5p; hsa-miR-484; hsa-miR-9-5p; hsa-miR-98-5p
Gene Ontology (miRWalk)	GO0007017 microtubule based process	enriched	0.0477105	12	hsa-miR-10a-5p; hsa-miR-10b-5p; hsa-miR-1229-3p; hsa-miR-185-5p; hsa-miR-186-5p; hsa-miR-192-5p; hsa-miR-196b-5p; hsa-miR-320c; hsa-miR-324-5p; hsa-miR-423-5p; hsa-miR-484; hsa-miR-505-5p
Gene Ontology (miRWalk)	GO0007050 cell cycle arrest	enriched	0.0307929	27	hsa-miR-101-5p; hsa-miR-10a-5p; hsa-miR-10b-5p; hsa-miR-1229-3p; hsa-miR-125a-5p; hsa-miR-130b-5p; hsa-miR-150-5p; hsa-miR-181b-5p; hsa-miR-185-5p; hsa-miR-186-5p; hsa-miR-192-5p; hsa-miR-193a-5p; hsa-miR-203a-3p; hsa-miR-210-3p; hsa-miR-26a-5p; hsa-miR-324-5p; hsa-miR-34c-5p; hsa-miR-423-5p; hsa-miR-484; hsa-miR-503-5p; hsa-miR-505-5p; hsa-miR-605-5p; hsa-miR-671-5p; hsa-miR-675-5p; hsa-miR-9-5p…
Gene Ontology (miRWalk)	GO0007059 chromosome segregation	enriched	0.0120041	16	hsa-miR-10a-5p; hsa-miR-10b-5p; hsa-miR-1229-3p; hsa-miR-125a-5p; hsa-miR-1307-3p; hsa-miR-130b-5p; hsa-miR-186-5p; hsa-miR-192-5p; hsa-miR-196b-5p; hsa-miR-203a-3p; hsa-miR-26a-5p; hsa-miR-324-5p; hsa-miR-328-3p; hsa-miR-484; hsa-miR-505-5p; hsa-miR-671-5p
Gene Ontology (miRWalk)	GO0007093 mitotic cell cycle checkpoint	enriched	0.00873186	10	hsa-miR-10a-5p; hsa-miR-1229-3p; hsa-miR-181b-5p; hsa-miR-185-5p; hsa-miR-186-5p; hsa-miR-192-5p; hsa-miR-196b-5p; hsa-miR-484; hsa-miR-9-5p; hsa-miR-98-5p
Gene Ontology (miRWalk)	GO0007156 homophilic cell adhesion	enriched	0.0285105	12	hsa-miR-10a-5p; hsa-miR-10b-5p; hsa-miR-1229-3p; hsa-miR-125a-5p; hsa-miR-130b-5p; hsa-miR-186-5p; hsa-miR-192-5p; hsa-miR-320c; hsa-miR-324-5p; hsa-miR-423-5p; hsa-miR-484; hsa-miR-9-5p
Gene Ontology (miRWalk)	GO0007160 cell matrix adhesion	enriched	0.0435116	13	hsa-miR-10b-5p; hsa-miR-1258; hsa-miR-130b-5p; hsa-miR-185-5p; hsa-miR-186-5p; hsa-miR-192-5p; hsa-miR-26a-5p; hsa-miR-320c; hsa-miR-324-5p; hsa-miR-328-3p; hsa-miR-340-5p; hsa-miR-484; hsa-miR-98-5p
Gene Ontology (miRWalk)	GO0007169 transmembrane receptor protein tyrosine kinase signaling pathway	enriched	0.00270134	9	hsa-miR-10a-5p; hsa-miR-10b-5p; hsa-miR-125a-5p; hsa-miR-150-5p; hsa-miR-185-5p; hsa-miR-192-5p; hsa-miR-196b-5p; hsa-miR-9-5p; hsa-miR-98-5p
Gene Ontology (miRWalk)	GO0007185 transmembrane receptor protein tyrosine phosphatase signaling pathway	enriched	0.0127373	3	hsa-miR-1229-3p; hsa-miR-186-5p; hsa-miR-192-5p
Gene Ontology (miRWalk)	GO0007188 adenylate cyclase modulating g protein coupled receptor signaling pathway	depleted	0.0499632	3	hsa-miR-10b-5p; hsa-miR-9-5p; hsa-miR-98-5p
Gene Ontology (miRWalk)	GO0007220 notch receptor processing	enriched	0.00547016	11	hsa-miR-10a-5p; hsa-miR-10b-5p; hsa-miR-130b-5p; hsa-miR-148b-5p; hsa-miR-150-5p; hsa-miR-181b-5p; hsa-miR-185-5p; hsa-miR-26a-5p; hsa-miR-34c-5p; hsa-miR-484; hsa-miR-98-5p
Gene Ontology (miRWalk)	GO0007223 wnt receptor signaling pathway calcium modulating pathway	enriched	0.0127373	3	hsa-miR-185-5p; hsa-miR-186-5p; hsa-miR-192-5p
Gene Ontology (miRWalk)	GO0007252 i kappab phosphorylation	enriched	0.00961144	4	hsa-miR-105-5p; hsa-miR-10a-5p; hsa-miR-1229-3p; hsa-miR-484
Gene Ontology (miRWalk)	GO0007254 jnk cascade	enriched	0.00726314	13	hsa-miR-10a-5p; hsa-miR-125a-5p; hsa-miR-148b-5p; hsa-miR-181b-5p; hsa-miR-185-5p; hsa-miR-186-5p; hsa-miR-192-5p; hsa-miR-196b-5p; hsa-miR-203a-3p; hsa-miR-26a-5p; hsa-miR-328-3p; hsa-miR-484; hsa-miR-98-5p
Gene Ontology (miRWalk)	GO0007268 synaptic transmission	enriched	0.0326765	24	hsa-miR-10a-5p; hsa-miR-10b-5p; hsa-miR-1229-3p; hsa-miR-125a-5p; hsa-miR-130b-5p; hsa-miR-181b-5p; hsa-miR-185-5p; hsa-miR-186-5p; hsa-miR-192-5p; hsa-miR-196b-5p; hsa-miR-203a-3p; hsa-miR-210-3p; hsa-miR-224-5p; hsa-miR-24-2-5p; hsa-miR-26a-5p; hsa-miR-324-5p; hsa-miR-340-5p; hsa-miR-423-5p; hsa-miR-484; hsa-miR-503-5p; hsa-miR-605-5p; hsa-miR-874-3p; hsa-miR-9-5p; hsa-miR-98-5p
Gene Ontology (miRWalk)	GO0007274 neuromuscular synaptic transmission	depleted	0.000999001	2	hsa-miR-9-5p; hsa-miR-98-5p
Gene Ontology (miRWalk)	GO0007292 female gamete generation	enriched	0.00271728	4	hsa-miR-101-5p; hsa-miR-10b-5p; hsa-miR-186-5p; hsa-miR-192-5p
Gene Ontology (miRWalk)	GO0007368 determination of left right symmetry	enriched	0.0393917	10	hsa-miR-10a-5p; hsa-miR-10b-5p; hsa-miR-1229-3p; hsa-miR-130b-5p; hsa-miR-186-5p; hsa-miR-192-5p; hsa-miR-320c; hsa-miR-324-5p; hsa-miR-34c-5p; hsa-miR-484
Gene Ontology (miRWalk)	GO0007422 peripheral nervous system development	enriched	0.00271728	4	hsa-miR-10b-5p; hsa-miR-125a-5p; hsa-miR-150-5p; hsa-miR-192-5p
Gene Ontology (miRWalk)	GO0007435 salivary gland morphogenesis	enriched	0.0336696	5	hsa-miR-10a-5p; hsa-miR-10b-5p; hsa-miR-1229-3p; hsa-miR-301b-3p; hsa-miR-577
Gene Ontology (miRWalk)	GO0007519 skeletal muscle tissue development	enriched	0.00259061	14	hsa-miR-10b-5p; hsa-miR-1229-3p; hsa-miR-125a-5p; hsa-miR-130b-5p; hsa-miR-150-5p; hsa-miR-181b-5p; hsa-miR-185-5p; hsa-miR-186-5p; hsa-miR-192-5p; hsa-miR-301a-3p; hsa-miR-320c; hsa-miR-324-5p; hsa-miR-34c-5p; hsa-miR-9-5p
Gene Ontology (miRWalk)	GO0007528 neuromuscular junction development	enriched	0.0285286	9	hsa-miR-10a-5p; hsa-miR-1229-3p; hsa-miR-125a-5p; hsa-miR-181b-5p; hsa-miR-186-5p; hsa-miR-196b-5p; hsa-miR-328-3p; hsa-miR-423-5p; hsa-miR-484
Gene Ontology (miRWalk)	GO0007568 aging	enriched	0.0358122	15	hsa-miR-10a-5p; hsa-miR-125a-5p; hsa-miR-181b-5p; hsa-miR-186-5p; hsa-miR-192-5p; hsa-miR-196b-5p; hsa-miR-203a-3p; hsa-miR-224-5p; hsa-miR-24-2-5p; hsa-miR-26a-5p; hsa-miR-320c; hsa-miR-324-5p; hsa-miR-423-5p; hsa-miR-484; hsa-miR-98-5p
Gene Ontology (miRWalk)	GO0007611 learning or memory	enriched	0.0469621	9	hsa-miR-1229-3p; hsa-miR-150-5p; hsa-miR-181b-5p; hsa-miR-192-5p; hsa-miR-210-3p; hsa-miR-24-2-5p; hsa-miR-26a-5p; hsa-miR-484; hsa-miR-671-5p
Gene Ontology (miRWalk)	GO0008045 motor axon guidance	enriched	0.00154997	6	hsa-miR-10a-5p; hsa-miR-10b-5p; hsa-miR-150-5p; hsa-miR-192-5p; hsa-miR-210-3p; hsa-miR-224-5p
Gene Ontology (miRWalk)	GO0008063 toll signaling pathway	enriched	0.0448774	21	hsa-miR-105-5p; hsa-miR-10a-5p; hsa-miR-1229-3p; hsa-miR-125a-5p; hsa-miR-148b-5p; hsa-miR-181b-5p; hsa-miR-185-5p; hsa-miR-186-5p; hsa-miR-192-5p; hsa-miR-203a-3p; hsa-miR-210-3p; hsa-miR-23a-5p; hsa-miR-26a-5p; hsa-miR-324-5p; hsa-miR-328-3p; hsa-miR-340-5p; hsa-miR-423-5p; hsa-miR-484; hsa-miR-503-5p; hsa-miR-9-5p; hsa-miR-98-5p
Gene Ontology (miRWalk)	GO0008092 cytoskeletal protein binding	enriched	0.0231157	11	hsa-miR-10a-5p; hsa-miR-10b-5p; hsa-miR-1229-3p; hsa-miR-125a-5p; hsa-miR-186-5p; hsa-miR-192-5p; hsa-miR-196b-5p; hsa-miR-324-5p; hsa-miR-340-5p; hsa-miR-484; hsa-miR-9-5p
Gene Ontology (miRWalk)	GO0008135 translation factor activity nucleic acid binding	enriched	0.013443	11	hsa-miR-10a-5p; hsa-miR-10b-5p; hsa-miR-1229-3p; hsa-miR-181b-5p; hsa-miR-185-5p; hsa-miR-186-5p; hsa-miR-192-5p; hsa-miR-328-3p; hsa-miR-484; hsa-miR-9-5p; hsa-miR-98-5p
Gene Ontology (miRWalk)	GO0008138 protein tyrosine serine threonine phosphatase activity	enriched	0.0176979	9	hsa-miR-10a-5p; hsa-miR-125a-5p; hsa-miR-130b-5p; hsa-miR-181b-5p; hsa-miR-186-5p; hsa-miR-192-5p; hsa-miR-26a-5p; hsa-miR-340-5p; hsa-miR-503-5p
Gene Ontology (miRWalk)	GO0008143 poly a rna binding	enriched	0.0393917	10	hsa-miR-10a-5p; hsa-miR-10b-5p; hsa-miR-1229-3p; hsa-miR-130b-5p; hsa-miR-186-5p; hsa-miR-192-5p; hsa-miR-423-5p; hsa-miR-505-5p; hsa-miR-98-5p; hsa-miR-99b-5p
Gene Ontology (miRWalk)	GO0008152 metabolic process	depleted	0.0499632	3	hsa-miR-192-5p; hsa-miR-9-5p; hsa-miR-98-5p
Gene Ontology (miRWalk)	GO0008156 negative regulation of dna replication	enriched	0.0236847	11	hsa-miR-10a-5p; hsa-miR-10b-5p; hsa-miR-1229-3p; hsa-miR-125a-5p; hsa-miR-130b-5p; hsa-miR-150-5p; hsa-miR-26a-5p; hsa-miR-324-5p; hsa-miR-501-5p; hsa-miR-605-5p; hsa-miR-671-5p
Gene Ontology (miRWalk)	GO0008180 signalosome	enriched	0.0401309	17	hsa-miR-10a-5p; hsa-miR-10b-5p; hsa-miR-1229-3p; hsa-miR-125a-5p; hsa-miR-1307-3p; hsa-miR-130b-5p; hsa-miR-186-5p; hsa-miR-192-5p; hsa-miR-196b-5p; hsa-miR-26a-5p; hsa-miR-324-5p; hsa-miR-328-3p; hsa-miR-340-5p; hsa-miR-423-5p; hsa-miR-484; hsa-miR-501-5p; hsa-miR-9-5p
Gene Ontology (miRWalk)	GO0008328 ionotropic glutamate receptor complex	enriched	0.018315	2	hsa-miR-10a-5p; hsa-miR-1307-3p
Gene Ontology (miRWalk)	GO0008360 regulation of cell shape	enriched	0.0401309	17	hsa-miR-10a-5p; hsa-miR-1229-3p; hsa-miR-125a-5p; hsa-miR-150-5p; hsa-miR-181b-5p; hsa-miR-185-5p; hsa-miR-186-5p; hsa-miR-192-5p; hsa-miR-196b-5p; hsa-miR-26a-5p; hsa-miR-324-5p; hsa-miR-328-3p; hsa-miR-423-5p; hsa-miR-484; hsa-miR-503-5p; hsa-miR-9-5p; hsa-miR-98-5p
Gene Ontology (miRWalk)	GO0008599 protein phosphatase type 1 regulator activity	depleted	0.014985	3	hsa-miR-505-5p; hsa-miR-874-3p; hsa-miR-98-5p
Gene Ontology (miRWalk)	GO0008612 peptidyl lysine modification to hypusine	enriched	0.045288	2	hsa-miR-181b-5p; hsa-miR-186-5p
Gene Ontology (miRWalk)	GO0008630 dna damage response signal transduction resulting in induction of apoptosis	enriched	0.0211393	10	hsa-miR-101-5p; hsa-miR-186-5p; hsa-miR-192-5p; hsa-miR-193a-5p; hsa-miR-196b-5p; hsa-miR-203a-3p; hsa-miR-210-3p; hsa-miR-26a-5p; hsa-miR-324-5p; hsa-miR-484
Gene Ontology (miRWalk)	GO0008631 induction of apoptosis by oxidative stress	enriched	0.0499632	3	hsa-miR-186-5p; hsa-miR-192-5p; hsa-miR-23b-5p
Gene Ontology (miRWalk)	GO0008633 activation of pro apoptotic gene products	enriched	0.0422933	15	hsa-miR-10a-5p; hsa-miR-10b-5p; hsa-miR-125a-5p; hsa-miR-181b-5p; hsa-miR-185-5p; hsa-miR-186-5p; hsa-miR-192-5p; hsa-miR-196b-5p; hsa-miR-24-2-5p; hsa-miR-26a-5p; hsa-miR-340-5p; hsa-miR-34c-5p; hsa-miR-365a-3p; hsa-miR-423-5p; hsa-miR-98-5p
Gene Ontology (miRWalk)	GO0009165 nucleotide biosynthetic process	enriched	0.0127373	3	hsa-miR-1229-3p; hsa-miR-186-5p; hsa-miR-192-5p
Gene Ontology (miRWalk)	GO0009268 response to ph	enriched	0.0323045	4	hsa-miR-125a-5p; hsa-miR-192-5p; hsa-miR-224-5p; hsa-miR-26a-5p
Gene Ontology (miRWalk)	GO0009395 phospholipid catabolic process	enriched	0.00177627	5	hsa-miR-10a-5p; hsa-miR-10b-5p; hsa-miR-1229-3p; hsa-miR-125a-5p; hsa-miR-99b-5p
Gene Ontology (miRWalk)	GO0009725 response to hormone stimulus	enriched	0.0106588	7	hsa-miR-10a-5p; hsa-miR-125a-5p; hsa-miR-186-5p; hsa-miR-192-5p; hsa-miR-196b-5p; hsa-miR-224-5p; hsa-miR-484
Gene Ontology (miRWalk)	GO0009897 external side of plasma membrane	enriched	0.0293624	18	hsa-miR-105-5p; hsa-miR-10b-5p; hsa-miR-1229-3p; hsa-miR-125a-5p; hsa-miR-150-5p; hsa-miR-186-5p; hsa-miR-192-5p; hsa-miR-196b-5p; hsa-miR-203a-3p; hsa-miR-210-3p; hsa-miR-224-5p; hsa-miR-328-3p; hsa-miR-340-5p; hsa-miR-423-5p; hsa-miR-484; hsa-miR-590-5p; hsa-miR-9-5p; hsa-miR-98-5p
Gene Ontology (miRWalk)	GO0009954 proximal distal pattern formation	enriched	0.00871086	9	hsa-miR-10a-5p; hsa-miR-10b-5p; hsa-miR-185-5p; hsa-miR-186-5p; hsa-miR-192-5p; hsa-miR-203a-3p; hsa-miR-210-3p; hsa-miR-324-5p; hsa-miR-484
Gene Ontology (miRWalk)	GO0009986 cell surface	enriched	0.0205924	27	hsa-miR-105-5p; hsa-miR-10a-5p; hsa-miR-10b-5p; hsa-miR-1229-3p; hsa-miR-125a-5p; hsa-miR-1271-5p; hsa-miR-130b-5p; hsa-miR-150-5p; hsa-miR-181b-5p; hsa-miR-185-5p; hsa-miR-186-5p; hsa-miR-192-5p; hsa-miR-203a-3p; hsa-miR-210-3p; hsa-miR-224-5p; hsa-miR-26a-5p; hsa-miR-324-5p; hsa-miR-328-3p; hsa-miR-340-5p; hsa-miR-34c-5p; hsa-miR-423-5p; hsa-miR-484; hsa-miR-500a-5p; hsa-miR-503-5p; hsa-miR-9-5…
Gene Ontology (miRWalk)	GO0010216 maintenance of dna methylation	enriched	0.0266443	8	hsa-miR-10a-5p; hsa-miR-10b-5p; hsa-miR-1229-3p; hsa-miR-185-5p; hsa-miR-192-5p; hsa-miR-26a-5p; hsa-miR-301b-3p; hsa-miR-484
Gene Ontology (miRWalk)	GO0010269 response to selenium ion	depleted	0.00932401	2	hsa-miR-671-5p; hsa-miR-9-5p
Gene Ontology (miRWalk)	GO0010510 regulation of acetyl coa biosynthetic process from pyruvate	enriched	0.0465471	4	hsa-miR-10b-5p; hsa-miR-130b-5p; hsa-miR-181b-5p; hsa-miR-98-5p
Gene Ontology (miRWalk)	GO0010518 positive regulation of phospholipase activity	enriched	0.00893843	3	hsa-miR-10a-5p; hsa-miR-181b-5p; hsa-miR-186-5p
Gene Ontology (miRWalk)	GO0010560 positive regulation of glycoprotein biosynthetic process	enriched	0.0465471	4	hsa-miR-130b-5p; hsa-miR-150-5p; hsa-miR-181b-5p; hsa-miR-9-5p
Gene Ontology (miRWalk)	GO0010569 regulation of double strand break repair via homologous recombination	depleted	0.0449744	6	hsa-miR-1229-3p; hsa-miR-186-5p; hsa-miR-503-5p; hsa-miR-9-5p; hsa-miR-98-5p; hsa-miR-99b-5p
Gene Ontology (miRWalk)	GO0010595 positive regulation of endothelial cell migration	enriched	0.0285105	12	hsa-miR-10b-5p; hsa-miR-125a-5p; hsa-miR-130b-5p; hsa-miR-150-5p; hsa-miR-185-5p; hsa-miR-186-5p; hsa-miR-192-5p; hsa-miR-24-2-5p; hsa-miR-324-5p; hsa-miR-503-5p; hsa-miR-9-5p; hsa-miR-98-5p
Gene Ontology (miRWalk)	GO0010628 positive regulation of gene expression	enriched	0.027315	20	hsa-miR-10a-5p; hsa-miR-10b-5p; hsa-miR-1229-3p; hsa-miR-125a-5p; hsa-miR-150-5p; hsa-miR-181b-5p; hsa-miR-185-5p; hsa-miR-186-5p; hsa-miR-192-5p; hsa-miR-224-5p; hsa-miR-26a-5p; hsa-miR-301b-3p; hsa-miR-324-5p; hsa-miR-328-3p; hsa-miR-340-5p; hsa-miR-34c-5p; hsa-miR-484; hsa-miR-503-5p; hsa-miR-9-5p; hsa-miR-98-5p
Gene Ontology (miRWalk)	GO0010637 negative regulation of mitochondrial fusion	enriched	0.00932401	2	hsa-miR-10a-5p; hsa-miR-125a-5p
Gene Ontology (miRWalk)	GO0010719 negative regulation of epithelial to mesenchymal transition	depleted	0.0499632	3	hsa-miR-192-5p; hsa-miR-9-5p; hsa-miR-98-5p
Gene Ontology (miRWalk)	GO0010761 fibroblast migration	depleted	0.0302329	3	hsa-miR-484; hsa-miR-9-5p; hsa-miR-98-5p
Gene Ontology (miRWalk)	GO0010765 positive regulation of sodium ion transport	enriched	0.0153728	7	hsa-miR-1229-3p; hsa-miR-125a-5p; hsa-miR-185-5p; hsa-miR-186-5p; hsa-miR-210-3p; hsa-miR-26a-5p; hsa-miR-324-5p
Gene Ontology (miRWalk)	GO0010862 positive regulation of pathway restricted smad protein phosphorylation	enriched	0.00953845	9	hsa-miR-10a-5p; hsa-miR-10b-5p; hsa-miR-186-5p; hsa-miR-192-5p; hsa-miR-210-3p; hsa-miR-224-5p; hsa-miR-26a-5p; hsa-miR-301a-3p; hsa-miR-98-5p
Gene Ontology (miRWalk)	GO0010863 positive regulation of phospholipase c activity	enriched	0.0315525	6	hsa-miR-10a-5p; hsa-miR-181b-5p; hsa-miR-186-5p; hsa-miR-192-5p; hsa-miR-224-5p; hsa-miR-503-5p
Gene Ontology (miRWalk)	GO0010884 positive regulation of lipid storage	depleted	0.0499632	3	hsa-miR-210-3p; hsa-miR-9-5p; hsa-miR-98-5p
Gene Ontology (miRWalk)	GO0014012 peripheral nervous system axon regeneration	depleted	0.000999001	2	hsa-miR-9-5p; hsa-miR-98-5p
Gene Ontology (miRWalk)	GO0014033 neural crest cell differentiation	enriched	0.0437401	4	hsa-miR-186-5p; hsa-miR-224-5p; hsa-miR-26a-5p; hsa-miR-301a-3p
Gene Ontology (miRWalk)	GO0014037 schwann cell differentiation	enriched	0.0127373	3	hsa-miR-125a-5p; hsa-miR-150-5p; hsa-miR-192-5p
Gene Ontology (miRWalk)	GO0014049 positive regulation of glutamate secretion	enriched	0.00893843	3	hsa-miR-10a-5p; hsa-miR-150-5p; hsa-miR-186-5p
Gene Ontology (miRWalk)	GO0014065 phosphatidylinositol 3 kinase cascade	enriched	0.021335	5	hsa-miR-10b-5p; hsa-miR-125a-5p; hsa-miR-181b-5p; hsa-miR-192-5p; hsa-miR-484
Gene Ontology (miRWalk)	GO0014068 positive regulation of phosphatidylinositol 3 kinase cascade	enriched	0.0393917	10	hsa-miR-10a-5p; hsa-miR-125a-5p; hsa-miR-150-5p; hsa-miR-181b-5p; hsa-miR-186-5p; hsa-miR-192-5p; hsa-miR-224-5p; hsa-miR-484; hsa-miR-9-5p; hsa-miR-98-5p
Gene Ontology (miRWalk)	GO0014069 postsynaptic density	enriched	0.0100287	20	hsa-miR-103a-2-5p; hsa-miR-10a-5p; hsa-miR-10b-5p; hsa-miR-1229-3p; hsa-miR-125a-5p; hsa-miR-1307-3p; hsa-miR-130b-5p; hsa-miR-181b-5p; hsa-miR-186-5p; hsa-miR-192-5p; hsa-miR-196b-5p; hsa-miR-210-3p; hsa-miR-320c; hsa-miR-328-3p; hsa-miR-340-5p; hsa-miR-34c-5p; hsa-miR-423-5p; hsa-miR-484; hsa-miR-9-5p; hsa-miR-98-5p
Gene Ontology (miRWalk)	GO0014823 response to activity	enriched	0.038402	8	hsa-miR-125a-5p; hsa-miR-150-5p; hsa-miR-186-5p; hsa-miR-192-5p; hsa-miR-203a-3p; hsa-miR-224-5p; hsa-miR-484; hsa-miR-98-5p
Gene Ontology (miRWalk)	GO0014912 negative regulation of smooth muscle cell migration	depleted	0.0499632	3	hsa-miR-301a-3p; hsa-miR-9-5p; hsa-miR-98-5p
Gene Ontology (miRWalk)	GO0015026 coreceptor activity	enriched	0.00356496	8	hsa-miR-10a-5p; hsa-miR-10b-5p; hsa-miR-150-5p; hsa-miR-186-5p; hsa-miR-192-5p; hsa-miR-196b-5p; hsa-miR-224-5p; hsa-miR-577
Gene Ontology (miRWalk)	GO0015171 amino acid transmembrane transporter activity	depleted	0.00932401	2	hsa-miR-671-5p; hsa-miR-98-5p
Gene Ontology (miRWalk)	GO0015562 efflux transmembrane transporter activity	depleted	0.000999001	2	hsa-miR-9-5p; hsa-miR-98-5p
Gene Ontology (miRWalk)	GO0015758 glucose transport	enriched	0.0321329	19	hsa-miR-10a-5p; hsa-miR-10b-5p; hsa-miR-1229-3p; hsa-miR-125a-5p; hsa-miR-1262; hsa-miR-185-5p; hsa-miR-186-5p; hsa-miR-192-5p; hsa-miR-203a-3p; hsa-miR-210-3p; hsa-miR-224-5p; hsa-miR-26a-5p; hsa-miR-324-5p; hsa-miR-328-3p; hsa-miR-340-5p; hsa-miR-484; hsa-miR-9-5p; hsa-miR-98-5p; hsa-miR-99b-5p
Gene Ontology (miRWalk)	GO0015986 atp synthesis coupled proton transport	enriched	0.00736106	3	hsa-miR-10a-5p; hsa-miR-125a-5p; hsa-miR-185-5p
Gene Ontology (miRWalk)	GO0016023 cytoplasmic membrane bounded vesicle	enriched	0.0232655	20	hsa-miR-101-5p; hsa-miR-10a-5p; hsa-miR-1229-3p; hsa-miR-125a-5p; hsa-miR-150-5p; hsa-miR-181b-5p; hsa-miR-185-5p; hsa-miR-186-5p; hsa-miR-192-5p; hsa-miR-196b-5p; hsa-miR-210-3p; hsa-miR-224-5p; hsa-miR-26a-5p; hsa-miR-320c; hsa-miR-324-5p; hsa-miR-423-5p; hsa-miR-484; hsa-miR-616-5p; hsa-miR-9-5p; hsa-miR-98-5p
Gene Ontology (miRWalk)	GO0016032 viral reproduction	enriched	0.0383968	30	hsa-miR-10a-5p; hsa-miR-10b-5p; hsa-miR-1229-3p; hsa-miR-125a-5p; hsa-miR-1307-3p; hsa-miR-130b-5p; hsa-miR-148b-5p; hsa-miR-150-5p; hsa-miR-181b-5p; hsa-miR-185-5p; hsa-miR-186-5p; hsa-miR-192-5p; hsa-miR-193a-5p; hsa-miR-210-3p; hsa-miR-224-5p; hsa-miR-26a-5p; hsa-miR-301a-3p; hsa-miR-324-5p; hsa-miR-328-3p; hsa-miR-340-5p; hsa-miR-423-5p; hsa-miR-484; hsa-miR-501-5p; hsa-miR-503-5p; hsa-miR-50…
Gene Ontology (miRWalk)	GO0016209 antioxidant activity	enriched	0.0323045	4	hsa-miR-10a-5p; hsa-miR-125a-5p; hsa-miR-181b-5p; hsa-miR-26a-5p
Gene Ontology (miRWalk)	GO0016337 cell cell adhesion	enriched	0.0450635	19	hsa-miR-10a-5p; hsa-miR-10b-5p; hsa-miR-1229-3p; hsa-miR-125a-5p; hsa-miR-181b-5p; hsa-miR-186-5p; hsa-miR-192-5p; hsa-miR-196b-5p; hsa-miR-203a-3p; hsa-miR-210-3p; hsa-miR-24-2-5p; hsa-miR-301b-3p; hsa-miR-324-5p; hsa-miR-328-3p; hsa-miR-34c-5p; hsa-miR-365a-3p; hsa-miR-484; hsa-miR-9-5p; hsa-miR-98-5p
Gene Ontology (miRWalk)	GO0016339 calcium dependent cell cell adhesion	enriched	0.0174825	3	hsa-miR-10a-5p; hsa-miR-130b-5p; hsa-miR-196b-5p
Gene Ontology (miRWalk)	GO0016342 catenin complex	depleted	0.000999001	2	hsa-miR-9-5p; hsa-miR-98-5p
Gene Ontology (miRWalk)	GO0016591 dna directed rna polymerase ii holoenzyme	enriched	0.0127373	3	hsa-miR-10a-5p; hsa-miR-181b-5p; hsa-miR-192-5p
Gene Ontology (miRWalk)	GO0016592 mediator complex	enriched	0.0285105	12	hsa-miR-10a-5p; hsa-miR-1229-3p; hsa-miR-125a-5p; hsa-miR-181b-5p; hsa-miR-185-5p; hsa-miR-186-5p; hsa-miR-192-5p; hsa-miR-26a-5p; hsa-miR-328-3p; hsa-miR-423-5p; hsa-miR-484; hsa-miR-98-5p
Gene Ontology (miRWalk)	GO0016746 transferase activity transferring acyl groups	enriched	0.00563288	8	hsa-miR-125a-5p; hsa-miR-130b-5p; hsa-miR-150-5p; hsa-miR-181b-5p; hsa-miR-186-5p; hsa-miR-192-5p; hsa-miR-484; hsa-miR-9-5p
Gene Ontology (miRWalk)	GO0016787 hydrolase activity	enriched	0.0477105	12	hsa-miR-10a-5p; hsa-miR-10b-5p; hsa-miR-181b-5p; hsa-miR-185-5p; hsa-miR-186-5p; hsa-miR-192-5p; hsa-miR-196b-5p; hsa-miR-26a-5p; hsa-miR-484; hsa-miR-503-5p; hsa-miR-671-5p; hsa-miR-99b-5p
Gene Ontology (miRWalk)	GO0016812 hydrolase activity acting on carbon nitrogen but not peptide bonds in cyclic amides	enriched	0.045288	2	hsa-miR-130b-5p; hsa-miR-186-5p
Gene Ontology (miRWalk)	GO0016881 acid amino acid ligase activity	enriched	0.0127373	3	hsa-miR-125a-5p; hsa-miR-186-5p; hsa-miR-192-5p
Gene Ontology (miRWalk)	GO0017048 rho gtpase binding	enriched	0.0176979	9	hsa-miR-10a-5p; hsa-miR-10b-5p; hsa-miR-1229-3p; hsa-miR-130b-5p; hsa-miR-185-5p; hsa-miR-192-5p; hsa-miR-324-5p; hsa-miR-328-3p; hsa-miR-484
Gene Ontology (miRWalk)	GO0017085 response to insecticide	depleted	0.000999001	2	hsa-miR-9-5p; hsa-miR-98-5p
Gene Ontology (miRWalk)	GO0017160 ral gtpase binding	enriched	0.047252	5	hsa-miR-10a-5p; hsa-miR-10b-5p; hsa-miR-125a-5p; hsa-miR-324-5p; hsa-miR-484
Gene Ontology (miRWalk)	GO0018149 peptide cross linking	depleted	0.0499632	3	hsa-miR-186-5p; hsa-miR-9-5p; hsa-miR-98-5p
Gene Ontology (miRWalk)	GO0018208 peptidyl proline modification	depleted	0.0389815	5	hsa-miR-328-3p; hsa-miR-423-5p; hsa-miR-484; hsa-miR-505-5p; hsa-miR-98-5p
Gene Ontology (miRWalk)	GO0019058 viral infectious cycle	enriched	0.0305614	23	hsa-miR-10a-5p; hsa-miR-10b-5p; hsa-miR-1229-3p; hsa-miR-125a-5p; hsa-miR-1307-3p; hsa-miR-130b-5p; hsa-miR-181b-5p; hsa-miR-185-5p; hsa-miR-186-5p; hsa-miR-192-5p; hsa-miR-193a-5p; hsa-miR-26a-5p; hsa-miR-301a-3p; hsa-miR-324-5p; hsa-miR-328-3p; hsa-miR-423-5p; hsa-miR-484; hsa-miR-501-5p; hsa-miR-503-5p; hsa-miR-505-5p; hsa-miR-576-5p; hsa-miR-671-5p; hsa-miR-99b-5p
Gene Ontology (miRWalk)	GO0019221 cytokine mediated signaling pathway	enriched	0.0266383	24	hsa-miR-10a-5p; hsa-miR-1229-3p; hsa-miR-125a-5p; hsa-miR-130b-5p; hsa-miR-148b-5p; hsa-miR-150-5p; hsa-miR-181b-5p; hsa-miR-185-5p; hsa-miR-186-5p; hsa-miR-192-5p; hsa-miR-193a-5p; hsa-miR-203a-3p; hsa-miR-210-3p; hsa-miR-26a-5p; hsa-miR-324-5p; hsa-miR-328-3p; hsa-miR-340-5p; hsa-miR-365a-3p; hsa-miR-454-5p; hsa-miR-484; hsa-miR-505-5p; hsa-miR-9-5p; hsa-miR-98-5p; hsa-miR-99b-5p
Gene Ontology (miRWalk)	GO0019228 regulation of action potential in neuron	enriched	0.0127373	3	hsa-miR-150-5p; hsa-miR-186-5p; hsa-miR-192-5p
Gene Ontology (miRWalk)	GO0019233 sensory perception of pain	enriched	0.0106588	7	hsa-miR-150-5p; hsa-miR-186-5p; hsa-miR-192-5p; hsa-miR-196b-5p; hsa-miR-203a-3p; hsa-miR-224-5p; hsa-miR-9-5p
Gene Ontology (miRWalk)	GO0019722 calcium mediated signaling	enriched	0.0106588	7	hsa-miR-10a-5p; hsa-miR-150-5p; hsa-miR-185-5p; hsa-miR-192-5p; hsa-miR-203a-3p; hsa-miR-224-5p; hsa-miR-484
Gene Ontology (miRWalk)	GO0019725 cellular homeostasis	enriched	0.0323045	4	hsa-miR-148b-5p; hsa-miR-181b-5p; hsa-miR-186-5p; hsa-miR-26a-5p
Gene Ontology (miRWalk)	GO0019827 stem cell maintenance	enriched	0.000664197	10	hsa-miR-10a-5p; hsa-miR-10b-5p; hsa-miR-125a-5p; hsa-miR-130b-5p; hsa-miR-181b-5p; hsa-miR-186-5p; hsa-miR-192-5p; hsa-miR-196b-5p; hsa-miR-26a-5p; hsa-miR-98-5p
Gene Ontology (miRWalk)	GO0019835 cytolysis	enriched	0.00893843	3	hsa-miR-10a-5p; hsa-miR-150-5p; hsa-miR-186-5p
Gene Ontology (miRWalk)	GO0019838 growth factor binding	enriched	0.0134129	8	hsa-miR-10a-5p; hsa-miR-10b-5p; hsa-miR-125a-5p; hsa-miR-186-5p; hsa-miR-192-5p; hsa-miR-210-3p; hsa-miR-26a-5p; hsa-miR-98-5p
Gene Ontology (miRWalk)	GO0019955 cytokine binding	enriched	0.021335	5	hsa-miR-10b-5p; hsa-miR-181b-5p; hsa-miR-186-5p; hsa-miR-192-5p; hsa-miR-98-5p
Gene Ontology (miRWalk)	GO0021542 dentate gyrus development	enriched	0.0135046	5	hsa-miR-1229-3p; hsa-miR-181b-5p; hsa-miR-185-5p; hsa-miR-203a-3p; hsa-miR-26a-5p
Gene Ontology (miRWalk)	GO0021612 facial nerve structural organization	enriched	0.0302329	3	hsa-miR-10a-5p; hsa-miR-150-5p; hsa-miR-210-3p
Gene Ontology (miRWalk)	GO0021670 lateral ventricle development	enriched	0.0135046	5	hsa-miR-1229-3p; hsa-miR-185-5p; hsa-miR-192-5p; hsa-miR-203a-3p; hsa-miR-26a-5p
Gene Ontology (miRWalk)	GO0022627 cytosolic small ribosomal subunit	enriched	0.0365635	18	hsa-miR-10a-5p; hsa-miR-10b-5p; hsa-miR-1229-3p; hsa-miR-125a-5p; hsa-miR-1307-3p; hsa-miR-130b-5p; hsa-miR-181b-5p; hsa-miR-186-5p; hsa-miR-192-5p; hsa-miR-26a-5p; hsa-miR-324-5p; hsa-miR-328-3p; hsa-miR-423-5p; hsa-miR-484; hsa-miR-501-5p; hsa-miR-503-5p; hsa-miR-505-5p; hsa-miR-99b-5p
Gene Ontology (miRWalk)	GO0023014 signal transduction by phosphorylation	enriched	0.045288	2	hsa-miR-125a-5p; hsa-miR-186-5p
Gene Ontology (miRWalk)	GO0030032 lamellipodium assembly	enriched	0.00229235	7	hsa-miR-10a-5p; hsa-miR-130b-5p; hsa-miR-185-5p; hsa-miR-186-5p; hsa-miR-192-5p; hsa-miR-196b-5p; hsa-miR-484
Gene Ontology (miRWalk)	GO0030036 actin cytoskeleton organization	enriched	0.0448774	21	hsa-miR-101-5p; hsa-miR-10a-5p; hsa-miR-10b-5p; hsa-miR-1229-3p; hsa-miR-125a-5p; hsa-miR-130b-5p; hsa-miR-185-5p; hsa-miR-186-5p; hsa-miR-192-5p; hsa-miR-203a-3p; hsa-miR-224-5p; hsa-miR-26a-5p; hsa-miR-320c; hsa-miR-324-5p; hsa-miR-328-3p; hsa-miR-340-5p; hsa-miR-423-5p; hsa-miR-484; hsa-miR-584-5p; hsa-miR-9-5p; hsa-miR-98-5p
Gene Ontology (miRWalk)	GO0030054 cell junction	enriched	0.00779638	21	hsa-miR-103a-2-5p; hsa-miR-10a-5p; hsa-miR-10b-5p; hsa-miR-1229-3p; hsa-miR-125a-5p; hsa-miR-1307-3p; hsa-miR-130b-5p; hsa-miR-181b-5p; hsa-miR-185-5p; hsa-miR-186-5p; hsa-miR-192-5p; hsa-miR-203a-3p; hsa-miR-26a-5p; hsa-miR-320c; hsa-miR-328-3p; hsa-miR-340-5p; hsa-miR-423-5p; hsa-miR-484; hsa-miR-505-5p; hsa-miR-9-5p; hsa-miR-98-5p
Gene Ontology (miRWalk)	GO0030122 ap 2 adaptor complex	depleted	0.0499632	3	hsa-miR-301b-3p; hsa-miR-9-5p; hsa-miR-98-5p
Gene Ontology (miRWalk)	GO0030177 positive regulation of wnt receptor signaling pathway	enriched	0.0393917	10	hsa-miR-105-5p; hsa-miR-10a-5p; hsa-miR-10b-5p; hsa-miR-125a-5p; hsa-miR-186-5p; hsa-miR-192-5p; hsa-miR-340-5p; hsa-miR-423-5p; hsa-miR-484; hsa-miR-98-5p
Gene Ontology (miRWalk)	GO0030220 platelet formation	depleted	0.0302329	3	hsa-miR-484; hsa-miR-9-5p; hsa-miR-98-5p
Gene Ontology (miRWalk)	GO0030276 clathrin binding	depleted	0.000999001	2	hsa-miR-9-5p; hsa-miR-98-5p
Gene Ontology (miRWalk)	GO0030315 t tubule	enriched	0.0315525	6	hsa-miR-10a-5p; hsa-miR-186-5p; hsa-miR-192-5p; hsa-miR-203a-3p; hsa-miR-224-5p; hsa-miR-484
Gene Ontology (miRWalk)	GO0030316 osteoclast differentiation	enriched	0.026605	3	hsa-miR-125a-5p; hsa-miR-192-5p; hsa-miR-203a-3p
Gene Ontology (miRWalk)	GO0030326 embryonic limb morphogenesis	enriched	0.0482546	11	hsa-miR-10a-5p; hsa-miR-10b-5p; hsa-miR-130b-5p; hsa-miR-181b-5p; hsa-miR-185-5p; hsa-miR-192-5p; hsa-miR-203a-3p; hsa-miR-26a-5p; hsa-miR-340-5p; hsa-miR-423-5p; hsa-miR-484
Gene Ontology (miRWalk)	GO0030334 regulation of cell migration	enriched	0.0329625	14	hsa-miR-10a-5p; hsa-miR-10b-5p; hsa-miR-125a-5p; hsa-miR-150-5p; hsa-miR-185-5p; hsa-miR-186-5p; hsa-miR-192-5p; hsa-miR-196b-5p; hsa-miR-224-5p; hsa-miR-320c; hsa-miR-340-5p; hsa-miR-484; hsa-miR-9-5p; hsa-miR-98-5p
Gene Ontology (miRWalk)	GO0030335 positive regulation of cell migration	enriched	0.0232655	20	hsa-miR-10a-5p; hsa-miR-10b-5p; hsa-miR-125a-5p; hsa-miR-150-5p; hsa-miR-181b-5p; hsa-miR-185-5p; hsa-miR-186-5p; hsa-miR-192-5p; hsa-miR-196b-5p; hsa-miR-203a-3p; hsa-miR-210-3p; hsa-miR-224-5p; hsa-miR-26a-5p; hsa-miR-301b-3p; hsa-miR-324-5p; hsa-miR-34c-5p; hsa-miR-484; hsa-miR-503-5p; hsa-miR-9-5p; hsa-miR-98-5p
Gene Ontology (miRWalk)	GO0030425 dendrite	enriched	0.0452986	18	hsa-miR-10a-5p; hsa-miR-10b-5p; hsa-miR-1229-3p; hsa-miR-130b-5p; hsa-miR-181b-5p; hsa-miR-185-5p; hsa-miR-186-5p; hsa-miR-192-5p; hsa-miR-196b-5p; hsa-miR-203a-3p; hsa-miR-24-2-5p; hsa-miR-324-5p; hsa-miR-328-3p; hsa-miR-423-5p; hsa-miR-484; hsa-miR-9-5p; hsa-miR-98-5p; hsa-miR-99b-5p
Gene Ontology (miRWalk)	GO0030433 er associated protein catabolic process	enriched	0.0393917	10	hsa-miR-10a-5p; hsa-miR-10b-5p; hsa-miR-125a-5p; hsa-miR-185-5p; hsa-miR-186-5p; hsa-miR-192-5p; hsa-miR-324-5p; hsa-miR-423-5p; hsa-miR-484; hsa-miR-98-5p
Gene Ontology (miRWalk)	GO0030496 midbody	enriched	0.0217426	17	hsa-miR-10a-5p; hsa-miR-1229-3p; hsa-miR-1262; hsa-miR-181b-5p; hsa-miR-185-5p; hsa-miR-186-5p; hsa-miR-192-5p; hsa-miR-196b-5p; hsa-miR-203a-3p; hsa-miR-224-5p; hsa-miR-26a-5p; hsa-miR-320c; hsa-miR-324-5p; hsa-miR-340-5p; hsa-miR-484; hsa-miR-874-3p; hsa-miR-98-5p
Gene Ontology (miRWalk)	GO0030510 regulation of bmp signaling pathway	enriched	0.00271728	4	hsa-miR-10a-5p; hsa-miR-181b-5p; hsa-miR-186-5p; hsa-miR-192-5p
Gene Ontology (miRWalk)	GO0030512 negative regulation of transforming growth factor beta receptor signaling pathway	enriched	0.0365635	18	hsa-miR-10a-5p; hsa-miR-10b-5p; hsa-miR-125a-5p; hsa-miR-148b-5p; hsa-miR-150-5p; hsa-miR-181b-5p; hsa-miR-185-5p; hsa-miR-186-5p; hsa-miR-192-5p; hsa-miR-26a-5p; hsa-miR-324-5p; hsa-miR-340-5p; hsa-miR-423-5p; hsa-miR-484; hsa-miR-590-5p; hsa-miR-605-5p; hsa-miR-9-5p; hsa-miR-98-5p
Gene Ontology (miRWalk)	GO0030518 intracellular steroid hormone receptor signaling pathway	enriched	0.014185	7	hsa-miR-10a-5p; hsa-miR-125a-5p; hsa-miR-181b-5p; hsa-miR-185-5p; hsa-miR-186-5p; hsa-miR-9-5p; hsa-miR-98-5p
Gene Ontology (miRWalk)	GO0030522 intracellular receptor mediated signaling pathway	enriched	0.0176979	9	hsa-miR-10a-5p; hsa-miR-10b-5p; hsa-miR-125a-5p; hsa-miR-181b-5p; hsa-miR-185-5p; hsa-miR-192-5p; hsa-miR-26a-5p; hsa-miR-9-5p; hsa-miR-98-5p
Gene Ontology (miRWalk)	GO0030666 endocytic vesicle membrane	enriched	0.0285105	12	hsa-miR-10a-5p; hsa-miR-1229-3p; hsa-miR-148b-5p; hsa-miR-181b-5p; hsa-miR-185-5p; hsa-miR-186-5p; hsa-miR-192-5p; hsa-miR-224-5p; hsa-miR-26a-5p; hsa-miR-34c-5p; hsa-miR-484; hsa-miR-605-5p
Gene Ontology (miRWalk)	GO0030672 synaptic vesicle membrane	enriched	0.00570592	6	hsa-miR-10b-5p; hsa-miR-1229-3p; hsa-miR-181b-5p; hsa-miR-185-5p; hsa-miR-192-5p; hsa-miR-328-3p
Gene Ontology (miRWalk)	GO0030675 rac gtpase activator activity	enriched	0.0147248	5	hsa-miR-10a-5p; hsa-miR-10b-5p; hsa-miR-125a-5p; hsa-miR-186-5p; hsa-miR-98-5p
Gene Ontology (miRWalk)	GO0031256 leading edge membrane	depleted	0.000999001	2	hsa-miR-9-5p; hsa-miR-98-5p
Gene Ontology (miRWalk)	GO0031274 positive regulation of pseudopodium assembly	enriched	0.038402	8	hsa-miR-1229-3p; hsa-miR-185-5p; hsa-miR-186-5p; hsa-miR-192-5p; hsa-miR-210-3p; hsa-miR-224-5p; hsa-miR-328-3p; hsa-miR-484
Gene Ontology (miRWalk)	GO0031325 positive regulation of cellular metabolic process	enriched	0.014185	7	hsa-miR-10a-5p; hsa-miR-10b-5p; hsa-miR-1229-3p; hsa-miR-130b-5p; hsa-miR-186-5p; hsa-miR-26a-5p; hsa-miR-484
Gene Ontology (miRWalk)	GO0031333 negative regulation of protein complex assembly	enriched	0.0469621	9	hsa-miR-125a-5p; hsa-miR-130b-5p; hsa-miR-185-5p; hsa-miR-186-5p; hsa-miR-192-5p; hsa-miR-224-5p; hsa-miR-26a-5p; hsa-miR-484; hsa-miR-505-5p
Gene Ontology (miRWalk)	GO0031410 cytoplasmic vesicle	enriched	0.0302998	17	hsa-miR-10a-5p; hsa-miR-10b-5p; hsa-miR-1229-3p; hsa-miR-125a-5p; hsa-miR-150-5p; hsa-miR-186-5p; hsa-miR-192-5p; hsa-miR-210-3p; hsa-miR-224-5p; hsa-miR-26a-5p; hsa-miR-320c; hsa-miR-324-5p; hsa-miR-328-3p; hsa-miR-34c-5p; hsa-miR-484; hsa-miR-9-5p; hsa-miR-98-5p
Gene Ontology (miRWalk)	GO0031490 chromatin dna binding	enriched	0.0242969	10	hsa-miR-125a-5p; hsa-miR-130b-5p; hsa-miR-150-5p; hsa-miR-181b-5p; hsa-miR-185-5p; hsa-miR-186-5p; hsa-miR-324-5p; hsa-miR-484; hsa-miR-9-5p; hsa-miR-98-5p
Gene Ontology (miRWalk)	GO0031519 pcg protein complex	enriched	0.0393917	10	hsa-miR-10a-5p; hsa-miR-10b-5p; hsa-miR-1229-3p; hsa-miR-181b-5p; hsa-miR-186-5p; hsa-miR-192-5p; hsa-miR-328-3p; hsa-miR-340-5p; hsa-miR-484; hsa-miR-874-3p
Gene Ontology (miRWalk)	GO0031624 ubiquitin conjugating enzyme binding	enriched	0.004995	2	hsa-miR-10b-5p; hsa-miR-1229-3p
Gene Ontology (miRWalk)	GO0031663 lipopolysaccharide mediated signaling pathway	enriched	0.0285182	10	hsa-miR-105-5p; hsa-miR-125a-5p; hsa-miR-185-5p; hsa-miR-186-5p; hsa-miR-192-5p; hsa-miR-203a-3p; hsa-miR-26a-5p; hsa-miR-324-5p; hsa-miR-328-3p; hsa-miR-98-5p
Gene Ontology (miRWalk)	GO0031665 negative regulation of lipopolysaccharide mediated signaling pathway	depleted	0.000999001	2	hsa-miR-9-5p; hsa-miR-98-5p
Gene Ontology (miRWalk)	GO0031941 filamentous actin	enriched	0.0285105	12	hsa-miR-10a-5p; hsa-miR-10b-5p; hsa-miR-125a-5p; hsa-miR-1307-3p; hsa-miR-181b-5p; hsa-miR-186-5p; hsa-miR-192-5p; hsa-miR-324-5p; hsa-miR-423-5p; hsa-miR-484; hsa-miR-9-5p; hsa-miR-99b-5p
Gene Ontology (miRWalk)	GO0031965 nuclear membrane	enriched	0.0224795	26	hsa-miR-10a-5p; hsa-miR-10b-5p; hsa-miR-1229-3p; hsa-miR-125a-5p; hsa-miR-181b-5p; hsa-miR-186-5p; hsa-miR-192-5p; hsa-miR-196b-5p; hsa-miR-203a-3p; hsa-miR-210-3p; hsa-miR-224-5p; hsa-miR-24-2-5p; hsa-miR-26a-5p; hsa-miR-301a-3p; hsa-miR-301b-3p; hsa-miR-320c; hsa-miR-324-5p; hsa-miR-328-3p; hsa-miR-340-5p; hsa-miR-34c-5p; hsa-miR-365a-3p; hsa-miR-423-5p; hsa-miR-484; hsa-miR-503-5p; hsa-miR-9-5…
Gene Ontology (miRWalk)	GO0031982 vesicle	enriched	0.0176979	9	hsa-miR-10a-5p; hsa-miR-10b-5p; hsa-miR-1229-3p; hsa-miR-125a-5p; hsa-miR-186-5p; hsa-miR-192-5p; hsa-miR-324-5p; hsa-miR-484; hsa-miR-99b-5p
Gene Ontology (miRWalk)	GO0032012 regulation of arf protein signal transduction	enriched	0.021335	5	hsa-miR-10a-5p; hsa-miR-10b-5p; hsa-miR-130b-5p; hsa-miR-192-5p; hsa-miR-484
Gene Ontology (miRWalk)	GO0032025 response to cobalt ion	enriched	0.0377588	6	hsa-miR-130b-5p; hsa-miR-150-5p; hsa-miR-181b-5p; hsa-miR-192-5p; hsa-miR-23a-5p; hsa-miR-9-5p
Gene Ontology (miRWalk)	GO0032026 response to magnesium ion	depleted	0.0274953	4	hsa-miR-365a-3p; hsa-miR-503-5p; hsa-miR-9-5p; hsa-miR-98-5p
Gene Ontology (miRWalk)	GO0032148 activation of protein kinase b activity	enriched	0.00570592	6	hsa-miR-10a-5p; hsa-miR-125a-5p; hsa-miR-185-5p; hsa-miR-186-5p; hsa-miR-192-5p; hsa-miR-423-5p
Gene Ontology (miRWalk)	GO0032201 telomere maintenance via semi conservative replication	enriched	0.021335	5	hsa-miR-1229-3p; hsa-miR-130b-5p; hsa-miR-186-5p; hsa-miR-192-5p; hsa-miR-324-5p
Gene Ontology (miRWalk)	GO0032270 positive regulation of cellular protein metabolic process	enriched	0.00736106	3	hsa-miR-10a-5p; hsa-miR-10b-5p; hsa-miR-185-5p
Gene Ontology (miRWalk)	GO0032308 positive regulation of prostaglandin secretion	enriched	0.045288	2	hsa-miR-150-5p; hsa-miR-186-5p
Gene Ontology (miRWalk)	GO0032314 regulation of rac gtpase activity	enriched	0.0465471	4	hsa-miR-10a-5p; hsa-miR-10b-5p; hsa-miR-181b-5p; hsa-miR-99b-5p
Gene Ontology (miRWalk)	GO0032319 regulation of rho gtpase activity	enriched	0.021335	5	hsa-miR-10a-5p; hsa-miR-125a-5p; hsa-miR-186-5p; hsa-miR-192-5p; hsa-miR-9-5p
Gene Ontology (miRWalk)	GO0032403 protein complex binding	enriched	0.0161486	21	hsa-miR-101-5p; hsa-miR-10a-5p; hsa-miR-1229-3p; hsa-miR-130b-5p; hsa-miR-150-5p; hsa-miR-181b-5p; hsa-miR-185-5p; hsa-miR-186-5p; hsa-miR-192-5p; hsa-miR-193a-5p; hsa-miR-196b-5p; hsa-miR-23a-5p; hsa-miR-26a-5p; hsa-miR-320c; hsa-miR-324-5p; hsa-miR-340-5p; hsa-miR-34c-5p; hsa-miR-423-5p; hsa-miR-484; hsa-miR-9-5p; hsa-miR-98-5p
Gene Ontology (miRWalk)	GO0032525 somite rostral caudal axis specification	enriched	0.0437401	4	hsa-miR-186-5p; hsa-miR-224-5p; hsa-miR-26a-5p; hsa-miR-301a-3p
Gene Ontology (miRWalk)	GO0032642 regulation of chemokine production	depleted	0.0499632	3	hsa-miR-203a-3p; hsa-miR-9-5p; hsa-miR-98-5p
Gene Ontology (miRWalk)	GO0032728 positive regulation of interferon beta production	enriched	0.00570592	6	hsa-miR-105-5p; hsa-miR-10a-5p; hsa-miR-130b-5p; hsa-miR-186-5p; hsa-miR-192-5p; hsa-miR-505-5p
Gene Ontology (miRWalk)	GO0032784 regulation of dna dependent transcription elongation	enriched	0.045288	2	hsa-miR-10a-5p; hsa-miR-186-5p
Gene Ontology (miRWalk)	GO0032836 glomerular basement membrane development	enriched	0.00893843	3	hsa-miR-10a-5p; hsa-miR-185-5p; hsa-miR-186-5p
Gene Ontology (miRWalk)	GO0032863 activation of rac gtpase activity	enriched	0.0127373	3	hsa-miR-1307-3p; hsa-miR-186-5p; hsa-miR-192-5p
Gene Ontology (miRWalk)	GO0032886 regulation of microtubule based process	enriched	0.0191652	7	hsa-miR-125a-5p; hsa-miR-185-5p; hsa-miR-186-5p; hsa-miR-192-5p; hsa-miR-210-3p; hsa-miR-26a-5p; hsa-miR-328-3p
Gene Ontology (miRWalk)	GO0032909 regulation of transforming growth factor beta2 production	enriched	0.0437401	4	hsa-miR-186-5p; hsa-miR-224-5p; hsa-miR-26a-5p; hsa-miR-301a-3p
Gene Ontology (miRWalk)	GO0032927 positive regulation of activin receptor signaling pathway	enriched	0.00923988	4	hsa-miR-10a-5p; hsa-miR-186-5p; hsa-miR-192-5p; hsa-miR-210-3p
Gene Ontology (miRWalk)	GO0032963 collagen metabolic process	enriched	0.0127373	3	hsa-miR-150-5p; hsa-miR-186-5p; hsa-miR-192-5p
Gene Ontology (miRWalk)	GO0033081 regulation of t cell differentiation in thymus	enriched	0.00271728	4	hsa-miR-10b-5p; hsa-miR-150-5p; hsa-miR-186-5p; hsa-miR-192-5p
Gene Ontology (miRWalk)	GO0033152 immunoglobulin v d j recombination	enriched	0.004995	2	hsa-miR-101-5p; hsa-miR-1229-3p
Gene Ontology (miRWalk)	GO0033153 t cell receptor v d j recombination	enriched	0.0127373	3	hsa-miR-101-5p; hsa-miR-186-5p; hsa-miR-192-5p
Gene Ontology (miRWalk)	GO0033160 positive regulation of protein import into nucleus translocation	enriched	0.014185	7	hsa-miR-10a-5p; hsa-miR-130b-5p; hsa-miR-150-5p; hsa-miR-181b-5p; hsa-miR-186-5p; hsa-miR-484; hsa-miR-9-5p
Gene Ontology (miRWalk)	GO0033198 response to atp	enriched	0.000550801	5	hsa-miR-10a-5p; hsa-miR-125a-5p; hsa-miR-150-5p; hsa-miR-186-5p; hsa-miR-192-5p
Gene Ontology (miRWalk)	GO0033276 transcription factor tftc complex	enriched	0.0219316	7	hsa-miR-1229-3p; hsa-miR-181b-5p; hsa-miR-185-5p; hsa-miR-186-5p; hsa-miR-192-5p; hsa-miR-9-5p; hsa-miR-98-5p
Gene Ontology (miRWalk)	GO0033554 cellular response to stress	enriched	0.0208376	17	hsa-miR-10a-5p; hsa-miR-10b-5p; hsa-miR-125a-5p; hsa-miR-130b-5p; hsa-miR-148b-5p; hsa-miR-150-5p; hsa-miR-181b-5p; hsa-miR-185-5p; hsa-miR-192-5p; hsa-miR-26a-5p; hsa-miR-324-5p; hsa-miR-328-3p; hsa-miR-423-5p; hsa-miR-484; hsa-miR-503-5p; hsa-miR-9-5p; hsa-miR-98-5p
Gene Ontology (miRWalk)	GO0033700 phospholipid efflux	depleted	0.0499632	3	hsa-miR-26a-5p; hsa-miR-9-5p; hsa-miR-98-5p
Gene Ontology (miRWalk)	GO0034063 stress granule assembly	enriched	0.00570592	6	hsa-miR-10a-5p; hsa-miR-125a-5p; hsa-miR-130b-5p; hsa-miR-186-5p; hsa-miR-192-5p; hsa-miR-505-5p
Gene Ontology (miRWalk)	GO0034130 toll like receptor 1 signaling pathway	enriched	0.0448774	21	hsa-miR-105-5p; hsa-miR-10a-5p; hsa-miR-1229-3p; hsa-miR-125a-5p; hsa-miR-148b-5p; hsa-miR-181b-5p; hsa-miR-185-5p; hsa-miR-186-5p; hsa-miR-192-5p; hsa-miR-203a-3p; hsa-miR-210-3p; hsa-miR-23a-5p; hsa-miR-26a-5p; hsa-miR-324-5p; hsa-miR-328-3p; hsa-miR-340-5p; hsa-miR-423-5p; hsa-miR-484; hsa-miR-503-5p; hsa-miR-9-5p; hsa-miR-98-5p
Gene Ontology (miRWalk)	GO0034134 toll like receptor 2 signaling pathway	enriched	0.0448774	21	hsa-miR-105-5p; hsa-miR-10a-5p; hsa-miR-1229-3p; hsa-miR-125a-5p; hsa-miR-148b-5p; hsa-miR-181b-5p; hsa-miR-185-5p; hsa-miR-186-5p; hsa-miR-192-5p; hsa-miR-203a-3p; hsa-miR-210-3p; hsa-miR-23a-5p; hsa-miR-26a-5p; hsa-miR-324-5p; hsa-miR-328-3p; hsa-miR-340-5p; hsa-miR-423-5p; hsa-miR-484; hsa-miR-503-5p; hsa-miR-9-5p; hsa-miR-98-5p
Gene Ontology (miRWalk)	GO0034142 toll like receptor 4 signaling pathway	enriched	0.0448774	21	hsa-miR-105-5p; hsa-miR-10a-5p; hsa-miR-1229-3p; hsa-miR-125a-5p; hsa-miR-148b-5p; hsa-miR-181b-5p; hsa-miR-185-5p; hsa-miR-186-5p; hsa-miR-192-5p; hsa-miR-203a-3p; hsa-miR-210-3p; hsa-miR-23a-5p; hsa-miR-26a-5p; hsa-miR-324-5p; hsa-miR-328-3p; hsa-miR-340-5p; hsa-miR-423-5p; hsa-miR-484; hsa-miR-503-5p; hsa-miR-9-5p; hsa-miR-98-5p
Gene Ontology (miRWalk)	GO0034237 protein kinase a regulatory subunit binding	enriched	0.021335	5	hsa-miR-10a-5p; hsa-miR-10b-5p; hsa-miR-186-5p; hsa-miR-192-5p; hsa-miR-484
Gene Ontology (miRWalk)	GO0034405 response to fluid shear stress	enriched	0.00893843	3	hsa-miR-150-5p; hsa-miR-185-5p; hsa-miR-186-5p
Gene Ontology (miRWalk)	GO0034968 histone lysine methylation	enriched	0.0195583	5	hsa-miR-10b-5p; hsa-miR-186-5p; hsa-miR-192-5p; hsa-miR-196b-5p; hsa-miR-301a-3p
Gene Ontology (miRWalk)	GO0034976 response to endoplasmic reticulum stress	enriched	0.0304708	5	hsa-miR-1229-3p; hsa-miR-186-5p; hsa-miR-192-5p; hsa-miR-196b-5p; hsa-miR-484
Gene Ontology (miRWalk)	GO0035035 histone acetyltransferase binding	enriched	0.0176979	9	hsa-miR-10b-5p; hsa-miR-125a-5p; hsa-miR-150-5p; hsa-miR-185-5p; hsa-miR-186-5p; hsa-miR-192-5p; hsa-miR-324-5p; hsa-miR-605-5p; hsa-miR-99b-5p
Gene Ontology (miRWalk)	GO0035064 methylated histone residue binding	enriched	0.0101019	13	hsa-miR-10a-5p; hsa-miR-10b-5p; hsa-miR-1229-3p; hsa-miR-130b-5p; hsa-miR-181b-5p; hsa-miR-185-5p; hsa-miR-186-5p; hsa-miR-192-5p; hsa-miR-26a-5p; hsa-miR-328-3p; hsa-miR-423-5p; hsa-miR-484; hsa-miR-98-5p
Gene Ontology (miRWalk)	GO0035267 nua4 histone acetyltransferase complex	enriched	0.0293148	8	hsa-miR-10a-5p; hsa-miR-1229-3p; hsa-miR-1307-3p; hsa-miR-181b-5p; hsa-miR-185-5p; hsa-miR-324-5p; hsa-miR-484; hsa-miR-9-5p
Gene Ontology (miRWalk)	GO0035729 cellular response to hepatocyte growth factor stimulus	enriched	0.045288	2	hsa-miR-10a-5p; hsa-miR-186-5p
Gene Ontology (miRWalk)	GO0036149 phosphatidylinositol acyl chain remodeling	enriched	0.047252	5	hsa-miR-10a-5p; hsa-miR-10b-5p; hsa-miR-125a-5p; hsa-miR-484; hsa-miR-99b-5p
Gene Ontology (miRWalk)	GO0036150 phosphatidylserine acyl chain remodeling	enriched	0.047252	5	hsa-miR-10a-5p; hsa-miR-10b-5p; hsa-miR-125a-5p; hsa-miR-98-5p; hsa-miR-99b-5p
Gene Ontology (miRWalk)	GO0036152 phosphatidylethanolamine acyl chain remodeling	enriched	0.047252	5	hsa-miR-10a-5p; hsa-miR-10b-5p; hsa-miR-125a-5p; hsa-miR-98-5p; hsa-miR-99b-5p
Gene Ontology (miRWalk)	GO0042036 negative regulation of cytokine biosynthetic process	enriched	0.004995	2	hsa-miR-10a-5p; hsa-miR-1229-3p
Gene Ontology (miRWalk)	GO0042149 cellular response to glucose starvation	enriched	0.0393917	10	hsa-miR-10b-5p; hsa-miR-125a-5p; hsa-miR-1262; hsa-miR-150-5p; hsa-miR-186-5p; hsa-miR-192-5p; hsa-miR-324-5p; hsa-miR-484; hsa-miR-605-5p; hsa-miR-98-5p
Gene Ontology (miRWalk)	GO0042169 sh2 domain binding	enriched	0.0231157	11	hsa-miR-10a-5p; hsa-miR-1229-3p; hsa-miR-125a-5p; hsa-miR-181b-5p; hsa-miR-186-5p; hsa-miR-192-5p; hsa-miR-196b-5p; hsa-miR-324-5p; hsa-miR-423-5p; hsa-miR-484; hsa-miR-671-5p
Gene Ontology (miRWalk)	GO0042476 odontogenesis	enriched	0.00570592	6	hsa-miR-10a-5p; hsa-miR-10b-5p; hsa-miR-125a-5p; hsa-miR-186-5p; hsa-miR-192-5p; hsa-miR-328-3p
Gene Ontology (miRWalk)	GO0042511 positive regulation of tyrosine phosphorylation of stat1 protein	enriched	0.0135046	5	hsa-miR-125a-5p; hsa-miR-186-5p; hsa-miR-192-5p; hsa-miR-224-5p; hsa-miR-26a-5p
Gene Ontology (miRWalk)	GO0042555 mcm complex	depleted	0.0405743	8	hsa-miR-192-5p; hsa-miR-340-5p; hsa-miR-365a-3p; hsa-miR-484; hsa-miR-500a-5p; hsa-miR-503-5p; hsa-miR-885-5p; hsa-miR-99b-5p
Gene Ontology (miRWalk)	GO0042574 retinal metabolic process	depleted	0.0499632	3	hsa-miR-10a-5p; hsa-miR-9-5p; hsa-miR-98-5p
Gene Ontology (miRWalk)	GO0042587 glycogen granule	enriched	0.0219316	7	hsa-miR-10a-5p; hsa-miR-10b-5p; hsa-miR-130b-5p; hsa-miR-186-5p; hsa-miR-192-5p; hsa-miR-26a-5p; hsa-miR-484
Gene Ontology (miRWalk)	GO0042590 antigen processing and presentation of exogenous peptide antigen via mhc class i	enriched	0.0181406	14	hsa-miR-10a-5p; hsa-miR-10b-5p; hsa-miR-1229-3p; hsa-miR-148b-5p; hsa-miR-181b-5p; hsa-miR-185-5p; hsa-miR-186-5p; hsa-miR-192-5p; hsa-miR-26a-5p; hsa-miR-324-5p; hsa-miR-423-5p; hsa-miR-484; hsa-miR-9-5p; hsa-miR-98-5p
Gene Ontology (miRWalk)	GO0042623 atpase activity coupled	enriched	0.0195583	5	hsa-miR-10a-5p; hsa-miR-130b-5p; hsa-miR-192-5p; hsa-miR-26a-5p; hsa-miR-301a-3p
Gene Ontology (miRWalk)	GO0042713 sperm ejaculation	enriched	0.0127373	3	hsa-miR-10a-5p; hsa-miR-186-5p; hsa-miR-192-5p
Gene Ontology (miRWalk)	GO0042734 presynaptic membrane	enriched	0.021335	5	hsa-miR-1229-3p; hsa-miR-181b-5p; hsa-miR-186-5p; hsa-miR-192-5p; hsa-miR-98-5p
Gene Ontology (miRWalk)	GO0042771 dna damage response signal transduction by p53 class mediator resulting in induction of apoptosis	enriched	0.0315959	15	hsa-miR-10b-5p; hsa-miR-125a-5p; hsa-miR-130b-5p; hsa-miR-150-5p; hsa-miR-181b-5p; hsa-miR-186-5p; hsa-miR-192-5p; hsa-miR-193a-5p; hsa-miR-203a-3p; hsa-miR-324-5p; hsa-miR-423-5p; hsa-miR-484; hsa-miR-605-5p; hsa-miR-9-5p; hsa-miR-98-5p
Gene Ontology (miRWalk)	GO0042809 vitamin d receptor binding	enriched	0.036339	8	hsa-miR-10a-5p; hsa-miR-125a-5p; hsa-miR-181b-5p; hsa-miR-185-5p; hsa-miR-186-5p; hsa-miR-484; hsa-miR-505-5p; hsa-miR-98-5p
Gene Ontology (miRWalk)	GO0042981 regulation of apoptotic process	enriched	0.0202519	21	hsa-miR-10a-5p; hsa-miR-10b-5p; hsa-miR-1229-3p; hsa-miR-125a-5p; hsa-miR-148b-5p; hsa-miR-150-5p; hsa-miR-181b-5p; hsa-miR-185-5p; hsa-miR-186-5p; hsa-miR-192-5p; hsa-miR-203a-3p; hsa-miR-210-3p; hsa-miR-26a-5p; hsa-miR-324-5p; hsa-miR-340-5p; hsa-miR-365a-3p; hsa-miR-423-5p; hsa-miR-484; hsa-miR-605-5p; hsa-miR-9-5p; hsa-miR-98-5p
Gene Ontology (miRWalk)	GO0043005 neuron projection	enriched	0.0337589	15	hsa-miR-10a-5p; hsa-miR-1229-3p; hsa-miR-1307-3p; hsa-miR-130b-5p; hsa-miR-181b-5p; hsa-miR-185-5p; hsa-miR-186-5p; hsa-miR-192-5p; hsa-miR-224-5p; hsa-miR-26a-5p; hsa-miR-328-3p; hsa-miR-423-5p; hsa-miR-484; hsa-miR-9-5p; hsa-miR-98-5p
Gene Ontology (miRWalk)	GO0043029 t cell homeostasis	enriched	0.0477105	12	hsa-miR-10b-5p; hsa-miR-1229-3p; hsa-miR-150-5p; hsa-miR-181b-5p; hsa-miR-186-5p; hsa-miR-192-5p; hsa-miR-196b-5p; hsa-miR-24-2-5p; hsa-miR-340-5p; hsa-miR-34c-5p; hsa-miR-365a-3p; hsa-miR-98-5p
Gene Ontology (miRWalk)	GO0043044 atp dependent chromatin remodeling	depleted	0.0437194	3	hsa-miR-423-5p; hsa-miR-505-5p; hsa-miR-9-5p
Gene Ontology (miRWalk)	GO0043065 positive regulation of apoptotic process	enriched	0.00756151	27	hsa-miR-101-5p; hsa-miR-10a-5p; hsa-miR-10b-5p; hsa-miR-1229-3p; hsa-miR-125a-5p; hsa-miR-130b-5p; hsa-miR-150-5p; hsa-miR-181b-5p; hsa-miR-185-5p; hsa-miR-186-5p; hsa-miR-192-5p; hsa-miR-193a-5p; hsa-miR-196b-5p; hsa-miR-203a-3p; hsa-miR-210-3p; hsa-miR-26a-5p; hsa-miR-320c; hsa-miR-324-5p; hsa-miR-328-3p; hsa-miR-340-5p; hsa-miR-365a-3p; hsa-miR-423-5p; hsa-miR-484; hsa-miR-505-5p; hsa-miR-605-…
Gene Ontology (miRWalk)	GO0043084 penile erection	enriched	0.00462127	5	hsa-miR-10a-5p; hsa-miR-186-5p; hsa-miR-192-5p; hsa-miR-203a-3p; hsa-miR-224-5p
Gene Ontology (miRWalk)	GO0043087 regulation of gtpase activity	enriched	0.0041958	4	hsa-miR-10a-5p; hsa-miR-10b-5p; hsa-miR-125a-5p; hsa-miR-196b-5p
Gene Ontology (miRWalk)	GO0043114 regulation of vascular permeability	enriched	0.00893843	3	hsa-miR-10a-5p; hsa-miR-125a-5p; hsa-miR-186-5p
Gene Ontology (miRWalk)	GO0043123 positive regulation of i kappab kinase nf kappab cascade	enriched	0.0188519	20	hsa-miR-10a-5p; hsa-miR-125a-5p; hsa-miR-1307-3p; hsa-miR-148b-5p; hsa-miR-181b-5p; hsa-miR-185-5p; hsa-miR-186-5p; hsa-miR-192-5p; hsa-miR-196b-5p; hsa-miR-203a-3p; hsa-miR-224-5p; hsa-miR-26a-5p; hsa-miR-320c; hsa-miR-324-5p; hsa-miR-328-3p; hsa-miR-340-5p; hsa-miR-484; hsa-miR-505-5p; hsa-miR-9-5p; hsa-miR-98-5p
Gene Ontology (miRWalk)	GO0043129 surfactant homeostasis	enriched	0.036339	8	hsa-miR-10a-5p; hsa-miR-125a-5p; hsa-miR-150-5p; hsa-miR-185-5p; hsa-miR-186-5p; hsa-miR-340-5p; hsa-miR-503-5p; hsa-miR-9-5p
Gene Ontology (miRWalk)	GO0043154 negative regulation of cysteine type endopeptidase activity involved in apoptotic process	enriched	0.0348932	21	hsa-miR-10a-5p; hsa-miR-10b-5p; hsa-miR-1229-3p; hsa-miR-125a-5p; hsa-miR-130b-5p; hsa-miR-150-5p; hsa-miR-181b-5p; hsa-miR-185-5p; hsa-miR-186-5p; hsa-miR-192-5p; hsa-miR-203a-3p; hsa-miR-324-5p; hsa-miR-328-3p; hsa-miR-423-5p; hsa-miR-484; hsa-miR-501-5p; hsa-miR-503-5p; hsa-miR-505-5p; hsa-miR-671-5p; hsa-miR-9-5p; hsa-miR-98-5p
Gene Ontology (miRWalk)	GO0043169 cation binding	enriched	0.0219316	7	hsa-miR-10a-5p; hsa-miR-10b-5p; hsa-miR-1258; hsa-miR-185-5p; hsa-miR-192-5p; hsa-miR-484; hsa-miR-671-5p
Gene Ontology (miRWalk)	GO0043200 response to amino acid stimulus	depleted	0.0449744	6	hsa-miR-181b-5p; hsa-miR-26a-5p; hsa-miR-423-5p; hsa-miR-9-5p; hsa-miR-98-5p; hsa-miR-99b-5p
Gene Ontology (miRWalk)	GO0043208 glycosphingolipid binding	enriched	0.047252	5	hsa-miR-10a-5p; hsa-miR-10b-5p; hsa-miR-125a-5p; hsa-miR-484; hsa-miR-98-5p
Gene Ontology (miRWalk)	GO0043234 protein complex	enriched	0.0459768	25	hsa-miR-103a-2-5p; hsa-miR-10a-5p; hsa-miR-10b-5p; hsa-miR-1229-3p; hsa-miR-125a-5p; hsa-miR-130b-5p; hsa-miR-150-5p; hsa-miR-181b-5p; hsa-miR-185-5p; hsa-miR-186-5p; hsa-miR-192-5p; hsa-miR-210-3p; hsa-miR-24-2-5p; hsa-miR-26a-5p; hsa-miR-301b-3p; hsa-miR-324-5p; hsa-miR-340-5p; hsa-miR-34c-5p; hsa-miR-423-5p; hsa-miR-484; hsa-miR-505-5p; hsa-miR-605-5p; hsa-miR-671-5p; hsa-miR-9-5p; hsa-miR-98-…
Gene Ontology (miRWalk)	GO0043292 contractile fiber	enriched	0.0174825	3	hsa-miR-10a-5p; hsa-miR-192-5p; hsa-miR-196b-5p
Gene Ontology (miRWalk)	GO0043303 mast cell degranulation	enriched	0.045288	2	hsa-miR-10b-5p; hsa-miR-186-5p
Gene Ontology (miRWalk)	GO0043406 positive regulation of map kinase activity	enriched	0.0169834	11	hsa-miR-10a-5p; hsa-miR-125a-5p; hsa-miR-150-5p; hsa-miR-181b-5p; hsa-miR-185-5p; hsa-miR-196b-5p; hsa-miR-203a-3p; hsa-miR-224-5p; hsa-miR-301b-3p; hsa-miR-503-5p; hsa-miR-9-5p
Gene Ontology (miRWalk)	GO0043409 negative regulation of mapk cascade	enriched	0.00181973	11	hsa-miR-10a-5p; hsa-miR-10b-5p; hsa-miR-1229-3p; hsa-miR-125a-5p; hsa-miR-150-5p; hsa-miR-186-5p; hsa-miR-192-5p; hsa-miR-210-3p; hsa-miR-224-5p; hsa-miR-34c-5p; hsa-miR-423-5p
Gene Ontology (miRWalk)	GO0043410 positive regulation of mapk cascade	enriched	0.0101019	13	hsa-miR-10a-5p; hsa-miR-10b-5p; hsa-miR-125a-5p; hsa-miR-150-5p; hsa-miR-181b-5p; hsa-miR-185-5p; hsa-miR-186-5p; hsa-miR-192-5p; hsa-miR-26a-5p; hsa-miR-34c-5p; hsa-miR-365a-3p; hsa-miR-484; hsa-miR-98-5p
Gene Ontology (miRWalk)	GO0043491 protein kinase b signaling cascade	enriched	0.0482546	11	hsa-miR-125a-5p; hsa-miR-130b-5p; hsa-miR-150-5p; hsa-miR-181b-5p; hsa-miR-185-5p; hsa-miR-192-5p; hsa-miR-203a-3p; hsa-miR-26a-5p; hsa-miR-423-5p; hsa-miR-9-5p; hsa-miR-98-5p
Gene Ontology (miRWalk)	GO0043539 protein serine threonine kinase activator activity	enriched	0.0304708	5	hsa-miR-1229-3p; hsa-miR-150-5p; hsa-miR-192-5p; hsa-miR-196b-5p; hsa-miR-9-5p
Gene Ontology (miRWalk)	GO0043923 positive regulation by host of viral transcription	enriched	0.0176979	9	hsa-miR-125a-5p; hsa-miR-130b-5p; hsa-miR-150-5p; hsa-miR-181b-5p; hsa-miR-186-5p; hsa-miR-192-5p; hsa-miR-9-5p; hsa-miR-98-5p; hsa-miR-99b-5p
Gene Ontology (miRWalk)	GO0043967 histone h4 acetylation	enriched	0.0176979	9	hsa-miR-1229-3p; hsa-miR-130b-5p; hsa-miR-150-5p; hsa-miR-181b-5p; hsa-miR-185-5p; hsa-miR-192-5p; hsa-miR-29c-5p; hsa-miR-365a-3p; hsa-miR-9-5p
Gene Ontology (miRWalk)	GO0043968 histone h2a acetylation	enriched	0.0121003	5	hsa-miR-10a-5p; hsa-miR-1229-3p; hsa-miR-181b-5p; hsa-miR-185-5p; hsa-miR-9-5p
Gene Ontology (miRWalk)	GO0043984 histone h4 k16 acetylation	enriched	0.0176979	9	hsa-miR-10a-5p; hsa-miR-10b-5p; hsa-miR-125a-5p; hsa-miR-185-5p; hsa-miR-186-5p; hsa-miR-192-5p; hsa-miR-26a-5p; hsa-miR-484; hsa-miR-671-5p
Gene Ontology (miRWalk)	GO0044130 negative regulation of growth of symbiont in host	enriched	0.026605	3	hsa-miR-105-5p; hsa-miR-186-5p; hsa-miR-203a-3p
Gene Ontology (miRWalk)	GO0044257 cellular protein catabolic process	depleted	0.00923988	4	hsa-miR-484; hsa-miR-503-5p; hsa-miR-9-5p; hsa-miR-98-5p
Gene Ontology (miRWalk)	GO0044597 daunorubicin metabolic process	depleted	0.000999001	2	hsa-miR-9-5p; hsa-miR-98-5p
Gene Ontology (miRWalk)	GO0044598 doxorubicin metabolic process	depleted	0.000999001	2	hsa-miR-9-5p; hsa-miR-98-5p
Gene Ontology (miRWalk)	GO0045071 negative regulation of viral genome replication	enriched	0.0312307	7	hsa-miR-10a-5p; hsa-miR-125a-5p; hsa-miR-186-5p; hsa-miR-192-5p; hsa-miR-203a-3p; hsa-miR-26a-5p; hsa-miR-98-5p
Gene Ontology (miRWalk)	GO0045087 innate immune response	enriched	0.0270047	31	hsa-miR-105-5p; hsa-miR-10a-5p; hsa-miR-10b-5p; hsa-miR-1229-3p; hsa-miR-125a-5p; hsa-miR-130b-5p; hsa-miR-148b-5p; hsa-miR-150-5p; hsa-miR-181b-5p; hsa-miR-185-5p; hsa-miR-186-5p; hsa-miR-192-5p; hsa-miR-196b-5p; hsa-miR-203a-3p; hsa-miR-210-3p; hsa-miR-23a-5p; hsa-miR-24-2-5p; hsa-miR-26a-5p; hsa-miR-324-5p; hsa-miR-328-3p; hsa-miR-340-5p; hsa-miR-34c-5p; hsa-miR-365a-3p; hsa-miR-423-5p; hsa-mi…
Gene Ontology (miRWalk)	GO0045211 postsynaptic membrane	enriched	0.00359941	17	hsa-miR-103a-2-5p; hsa-miR-10a-5p; hsa-miR-10b-5p; hsa-miR-1229-3p; hsa-miR-125a-5p; hsa-miR-1307-3p; hsa-miR-130b-5p; hsa-miR-181b-5p; hsa-miR-186-5p; hsa-miR-192-5p; hsa-miR-328-3p; hsa-miR-340-5p; hsa-miR-34c-5p; hsa-miR-423-5p; hsa-miR-484; hsa-miR-9-5p; hsa-miR-98-5p
Gene Ontology (miRWalk)	GO0045263 proton transporting atp synthase complex coupling factor f o	enriched	0.03996	2	hsa-miR-125a-5p; hsa-miR-185-5p
Gene Ontology (miRWalk)	GO0045294 alpha catenin binding	enriched	0.0041958	4	hsa-miR-10a-5p; hsa-miR-10b-5p; hsa-miR-130b-5p; hsa-miR-196b-5p
Gene Ontology (miRWalk)	GO0045296 cadherin binding	enriched	0.00908371	11	hsa-miR-10a-5p; hsa-miR-10b-5p; hsa-miR-1229-3p; hsa-miR-130b-5p; hsa-miR-186-5p; hsa-miR-192-5p; hsa-miR-196b-5p; hsa-miR-210-3p; hsa-miR-26a-5p; hsa-miR-423-5p; hsa-miR-484
Gene Ontology (miRWalk)	GO0045446 endothelial cell differentiation	depleted	0.000333	2	hsa-miR-98-5p; hsa-miR-99b-5p
Gene Ontology (miRWalk)	GO0045595 regulation of cell differentiation	enriched	0.0393917	10	hsa-miR-10a-5p; hsa-miR-10b-5p; hsa-miR-1229-3p; hsa-miR-181b-5p; hsa-miR-186-5p; hsa-miR-192-5p; hsa-miR-34c-5p; hsa-miR-484; hsa-miR-505-5p; hsa-miR-98-5p
Gene Ontology (miRWalk)	GO0045627 positive regulation of t helper 1 cell differentiation	depleted	0.000999001	2	hsa-miR-9-5p; hsa-miR-98-5p
Gene Ontology (miRWalk)	GO0045670 regulation of osteoclast differentiation	enriched	0.0302329	3	hsa-miR-186-5p; hsa-miR-192-5p; hsa-miR-210-3p
Gene Ontology (miRWalk)	GO0045682 regulation of epidermis development	enriched	0.00570592	6	hsa-miR-10a-5p; hsa-miR-10b-5p; hsa-miR-1229-3p; hsa-miR-125a-5p; hsa-miR-192-5p; hsa-miR-423-5p
Gene Ontology (miRWalk)	GO0045740 positive regulation of dna replication	enriched	0.0163161	12	hsa-miR-10a-5p; hsa-miR-181b-5p; hsa-miR-185-5p; hsa-miR-192-5p; hsa-miR-224-5p; hsa-miR-23a-5p; hsa-miR-26a-5p; hsa-miR-301b-3p; hsa-miR-324-5p; hsa-miR-340-5p; hsa-miR-34c-5p; hsa-miR-484
Gene Ontology (miRWalk)	GO0045749 negative regulation of s phase of mitotic cell cycle	depleted	0.0091357	6	hsa-miR-192-5p; hsa-miR-26a-5p; hsa-miR-671-5p; hsa-miR-675-5p; hsa-miR-9-5p; hsa-miR-98-5p
Gene Ontology (miRWalk)	GO0045779 negative regulation of bone resorption	enriched	0.00893843	3	hsa-miR-125a-5p; hsa-miR-150-5p; hsa-miR-186-5p
Gene Ontology (miRWalk)	GO0045919 positive regulation of cytolysis	enriched	0.045288	2	hsa-miR-150-5p; hsa-miR-186-5p
Gene Ontology (miRWalk)	GO0045944 positive regulation of transcription from rna polymerase ii promoter	enriched	0.0409573	38	hsa-miR-101-5p; hsa-miR-105-5p; hsa-miR-10a-5p; hsa-miR-10b-5p; hsa-miR-1229-3p; hsa-miR-125a-5p; hsa-miR-130b-5p; hsa-miR-148b-5p; hsa-miR-150-5p; hsa-miR-181b-5p; hsa-miR-185-5p; hsa-miR-186-5p; hsa-miR-192-5p; hsa-miR-193a-5p; hsa-miR-196b-5p; hsa-miR-203a-3p; hsa-miR-210-3p; hsa-miR-224-5p; hsa-miR-23a-5p; hsa-miR-26a-5p; hsa-miR-301a-3p; hsa-miR-320c; hsa-miR-324-5p; hsa-miR-328-3p; hsa-miR-…
Gene Ontology (miRWalk)	GO0046579 positive regulation of ras protein signal transduction	enriched	0.00893843	3	hsa-miR-130b-5p; hsa-miR-185-5p; hsa-miR-186-5p
Gene Ontology (miRWalk)	GO0046881 positive regulation of follicle stimulating hormone secretion	enriched	0.00271728	4	hsa-miR-10a-5p; hsa-miR-10b-5p; hsa-miR-186-5p; hsa-miR-192-5p
Gene Ontology (miRWalk)	GO0046887 positive regulation of hormone secretion	enriched	0.026605	3	hsa-miR-130b-5p; hsa-miR-192-5p; hsa-miR-203a-3p
Gene Ontology (miRWalk)	GO0046966 thyroid hormone receptor binding	enriched	0.0393917	10	hsa-miR-10a-5p; hsa-miR-125a-5p; hsa-miR-181b-5p; hsa-miR-185-5p; hsa-miR-186-5p; hsa-miR-192-5p; hsa-miR-224-5p; hsa-miR-423-5p; hsa-miR-484; hsa-miR-98-5p
Gene Ontology (miRWalk)	GO0046983 protein dimerization activity	enriched	0.019106	22	hsa-miR-101-5p; hsa-miR-10a-5p; hsa-miR-10b-5p; hsa-miR-1229-3p; hsa-miR-1258; hsa-miR-125a-5p; hsa-miR-185-5p; hsa-miR-186-5p; hsa-miR-192-5p; hsa-miR-196b-5p; hsa-miR-203a-3p; hsa-miR-210-3p; hsa-miR-224-5p; hsa-miR-26a-5p; hsa-miR-324-5p; hsa-miR-340-5p; hsa-miR-34c-5p; hsa-miR-423-5p; hsa-miR-484; hsa-miR-503-5p; hsa-miR-9-5p; hsa-miR-98-5p
Gene Ontology (miRWalk)	GO0047485 protein n terminus binding	enriched	0.0216543	20	hsa-miR-101-5p; hsa-miR-10a-5p; hsa-miR-10b-5p; hsa-miR-125a-5p; hsa-miR-130b-5p; hsa-miR-150-5p; hsa-miR-181b-5p; hsa-miR-185-5p; hsa-miR-186-5p; hsa-miR-192-5p; hsa-miR-210-3p; hsa-miR-26a-5p; hsa-miR-324-5p; hsa-miR-328-3p; hsa-miR-484; hsa-miR-505-5p; hsa-miR-605-5p; hsa-miR-874-3p; hsa-miR-9-5p; hsa-miR-98-5p
Gene Ontology (miRWalk)	GO0047498 calcium dependent phospholipase a2 activity	enriched	0.0143057	4	hsa-miR-10a-5p; hsa-miR-10b-5p; hsa-miR-125a-5p; hsa-miR-99b-5p
Gene Ontology (miRWalk)	GO0048010 vascular endothelial growth factor receptor signaling pathway	enriched	0.0393917	10	hsa-miR-10b-5p; hsa-miR-1229-3p; hsa-miR-125a-5p; hsa-miR-150-5p; hsa-miR-186-5p; hsa-miR-192-5p; hsa-miR-224-5p; hsa-miR-324-5p; hsa-miR-503-5p; hsa-miR-9-5p
Gene Ontology (miRWalk)	GO0048013 ephrin receptor signaling pathway	enriched	0.024991	8	hsa-miR-10a-5p; hsa-miR-125a-5p; hsa-miR-130b-5p; hsa-miR-192-5p; hsa-miR-196b-5p; hsa-miR-210-3p; hsa-miR-484; hsa-miR-9-5p
Gene Ontology (miRWalk)	GO0048026 positive regulation of mrna splicing via spliceosome	enriched	0.0465471	4	hsa-miR-10a-5p; hsa-miR-10b-5p; hsa-miR-181b-5p; hsa-miR-99b-5p
Gene Ontology (miRWalk)	GO0048096 chromatin mediated maintenance of transcription	depleted	0.0215275	6	hsa-miR-324-5p; hsa-miR-484; hsa-miR-503-5p; hsa-miR-505-5p; hsa-miR-98-5p; hsa-miR-99b-5p
Gene Ontology (miRWalk)	GO0048339 paraxial mesoderm development	enriched	0.034965	2	hsa-miR-10a-5p; hsa-miR-181b-5p
Gene Ontology (miRWalk)	GO0048365 rac gtpase binding	enriched	0.00478268	10	hsa-miR-10a-5p; hsa-miR-10b-5p; hsa-miR-125a-5p; hsa-miR-1307-3p; hsa-miR-185-5p; hsa-miR-186-5p; hsa-miR-192-5p; hsa-miR-324-5p; hsa-miR-484; hsa-miR-98-5p
Gene Ontology (miRWalk)	GO0048477 oogenesis	enriched	0.0091357	6	hsa-miR-10b-5p; hsa-miR-1229-3p; hsa-miR-186-5p; hsa-miR-192-5p; hsa-miR-196b-5p; hsa-miR-9-5p
Gene Ontology (miRWalk)	GO0048489 synaptic vesicle transport	enriched	0.045288	2	hsa-miR-10a-5p; hsa-miR-186-5p
Gene Ontology (miRWalk)	GO0048546 digestive tract morphogenesis	enriched	0.0233869	10	hsa-miR-181b-5p; hsa-miR-186-5p; hsa-miR-192-5p; hsa-miR-193a-5p; hsa-miR-196b-5p; hsa-miR-24-2-5p; hsa-miR-301b-3p; hsa-miR-324-5p; hsa-miR-34c-5p; hsa-miR-365a-3p
Gene Ontology (miRWalk)	GO0048733 sebaceous gland development	enriched	0.0091357	6	hsa-miR-10a-5p; hsa-miR-10b-5p; hsa-miR-186-5p; hsa-miR-224-5p; hsa-miR-26a-5p; hsa-miR-301a-3p
Gene Ontology (miRWalk)	GO0048859 formation of anatomical boundary	enriched	0.0437401	4	hsa-miR-186-5p; hsa-miR-224-5p; hsa-miR-26a-5p; hsa-miR-301a-3p
Gene Ontology (miRWalk)	GO0050291 sphingosine n acyltransferase activity	depleted	0.0302329	3	hsa-miR-484; hsa-miR-505-5p; hsa-miR-9-5p
Gene Ontology (miRWalk)	GO0050482 arachidonic acid secretion	enriched	0.0143057	4	hsa-miR-10a-5p; hsa-miR-10b-5p; hsa-miR-125a-5p; hsa-miR-99b-5p
Gene Ontology (miRWalk)	GO0050678 regulation of epithelial cell proliferation	enriched	0.0384484	3	hsa-miR-186-5p; hsa-miR-203a-3p; hsa-miR-224-5p
Gene Ontology (miRWalk)	GO0050714 positive regulation of protein secretion	enriched	0.0219316	7	hsa-miR-10a-5p; hsa-miR-130b-5p; hsa-miR-150-5p; hsa-miR-181b-5p; hsa-miR-192-5p; hsa-miR-9-5p; hsa-miR-98-5p
Gene Ontology (miRWalk)	GO0050718 positive regulation of interleukin 1 beta secretion	enriched	0.00570592	6	hsa-miR-10a-5p; hsa-miR-125a-5p; hsa-miR-150-5p; hsa-miR-186-5p; hsa-miR-192-5p; hsa-miR-9-5p
Gene Ontology (miRWalk)	GO0050729 positive regulation of inflammatory response	enriched	0.0344516	10	hsa-miR-105-5p; hsa-miR-1229-3p; hsa-miR-186-5p; hsa-miR-192-5p; hsa-miR-203a-3p; hsa-miR-224-5p; hsa-miR-24-2-5p; hsa-miR-301a-3p; hsa-miR-484; hsa-miR-98-5p
Gene Ontology (miRWalk)	GO0050733 rs domain binding	enriched	0.00333	2	hsa-miR-10a-5p; hsa-miR-10b-5p
Gene Ontology (miRWalk)	GO0050795 regulation of behavior	enriched	0.0302329	3	hsa-miR-10a-5p; hsa-miR-1229-3p; hsa-miR-210-3p
Gene Ontology (miRWalk)	GO0050806 positive regulation of synaptic transmission	enriched	0.026605	3	hsa-miR-10a-5p; hsa-miR-192-5p; hsa-miR-203a-3p
Gene Ontology (miRWalk)	GO0050868 negative regulation of t cell activation	enriched	0.00932401	2	hsa-miR-10a-5p; hsa-miR-125a-5p
Gene Ontology (miRWalk)	GO0050872 white fat cell differentiation	enriched	0.0312307	7	hsa-miR-10b-5p; hsa-miR-181b-5p; hsa-miR-192-5p; hsa-miR-193a-5p; hsa-miR-203a-3p; hsa-miR-26a-5p; hsa-miR-9-5p
Gene Ontology (miRWalk)	GO0050905 neuromuscular process	enriched	0.0302329	3	hsa-miR-10a-5p; hsa-miR-10b-5p; hsa-miR-210-3p
Gene Ontology (miRWalk)	GO0050919 negative chemotaxis	enriched	0.045288	2	hsa-miR-10b-5p; hsa-miR-186-5p
Gene Ontology (miRWalk)	GO0050920 regulation of chemotaxis	enriched	0.0384484	3	hsa-miR-150-5p; hsa-miR-192-5p; hsa-miR-224-5p
Gene Ontology (miRWalk)	GO0051019 mitogen activated protein kinase binding	enriched	0.0169834	11	hsa-miR-1229-3p; hsa-miR-125a-5p; hsa-miR-130b-5p; hsa-miR-150-5p; hsa-miR-181b-5p; hsa-miR-192-5p; hsa-miR-203a-3p; hsa-miR-224-5p; hsa-miR-328-3p; hsa-miR-484; hsa-miR-9-5p
Gene Ontology (miRWalk)	GO0051082 unfolded protein binding	enriched	0.0348932	21	hsa-miR-10a-5p; hsa-miR-10b-5p; hsa-miR-1229-3p; hsa-miR-125a-5p; hsa-miR-1307-3p; hsa-miR-130b-5p; hsa-miR-181b-5p; hsa-miR-185-5p; hsa-miR-186-5p; hsa-miR-192-5p; hsa-miR-210-3p; hsa-miR-26a-5p; hsa-miR-301a-3p; hsa-miR-324-5p; hsa-miR-328-3p; hsa-miR-365a-3p; hsa-miR-423-5p; hsa-miR-484; hsa-miR-501-5p; hsa-miR-503-5p; hsa-miR-98-5p
Gene Ontology (miRWalk)	GO0051393 alpha actinin binding	enriched	0.00570592	6	hsa-miR-10a-5p; hsa-miR-10b-5p; hsa-miR-1229-3p; hsa-miR-186-5p; hsa-miR-192-5p; hsa-miR-423-5p
Gene Ontology (miRWalk)	GO0051403 stress activated mapk cascade	enriched	0.0272403	16	hsa-miR-10a-5p; hsa-miR-1229-3p; hsa-miR-125a-5p; hsa-miR-148b-5p; hsa-miR-181b-5p; hsa-miR-185-5p; hsa-miR-186-5p; hsa-miR-192-5p; hsa-miR-203a-3p; hsa-miR-23a-5p; hsa-miR-26a-5p; hsa-miR-324-5p; hsa-miR-328-3p; hsa-miR-484; hsa-miR-503-5p; hsa-miR-98-5p
Gene Ontology (miRWalk)	GO0051436 negative regulation of ubiquitin protein ligase activity involved in mitotic cell cycle	enriched	0.0337589	15	hsa-miR-10a-5p; hsa-miR-10b-5p; hsa-miR-1229-3p; hsa-miR-148b-5p; hsa-miR-181b-5p; hsa-miR-185-5p; hsa-miR-186-5p; hsa-miR-192-5p; hsa-miR-26a-5p; hsa-miR-324-5p; hsa-miR-340-5p; hsa-miR-423-5p; hsa-miR-484; hsa-miR-671-5p; hsa-miR-98-5p
Gene Ontology (miRWalk)	GO0051602 response to electrical stimulus	enriched	0.0384484	3	hsa-miR-150-5p; hsa-miR-186-5p; hsa-miR-224-5p
Gene Ontology (miRWalk)	GO0051637 gram positive bacterial cell surface binding	enriched	0.045288	2	hsa-miR-105-5p; hsa-miR-186-5p
Gene Ontology (miRWalk)	GO0051721 protein phosphatase 2a binding	enriched	0.0401309	17	hsa-miR-10b-5p; hsa-miR-125a-5p; hsa-miR-130b-5p; hsa-miR-150-5p; hsa-miR-181b-5p; hsa-miR-185-5p; hsa-miR-186-5p; hsa-miR-192-5p; hsa-miR-196b-5p; hsa-miR-24-2-5p; hsa-miR-324-5p; hsa-miR-34c-5p; hsa-miR-365a-3p; hsa-miR-484; hsa-miR-605-5p; hsa-miR-9-5p; hsa-miR-98-5p
Gene Ontology (miRWalk)	GO0051781 positive regulation of cell division	enriched	0.0114587	16	hsa-miR-10a-5p; hsa-miR-1229-3p; hsa-miR-125a-5p; hsa-miR-1307-3p; hsa-miR-130b-5p; hsa-miR-150-5p; hsa-miR-181b-5p; hsa-miR-186-5p; hsa-miR-192-5p; hsa-miR-210-3p; hsa-miR-328-3p; hsa-miR-484; hsa-miR-503-5p; hsa-miR-505-5p; hsa-miR-605-5p; hsa-miR-9-5p
Gene Ontology (miRWalk)	GO0051901 positive regulation of mitochondrial depolarization	enriched	0.045288	2	hsa-miR-150-5p; hsa-miR-186-5p
Gene Ontology (miRWalk)	GO0051928 positive regulation of calcium ion transport	depleted	0.0499632	3	hsa-miR-125a-5p; hsa-miR-9-5p; hsa-miR-98-5p
Gene Ontology (miRWalk)	GO0051930 regulation of sensory perception of pain	enriched	0.034965	2	hsa-miR-10a-5p; hsa-miR-181b-5p
Gene Ontology (miRWalk)	GO0051988 regulation of attachment of spindle microtubules to kinetochore	enriched	0.0315525	6	hsa-miR-185-5p; hsa-miR-186-5p; hsa-miR-192-5p; hsa-miR-210-3p; hsa-miR-224-5p; hsa-miR-484
Gene Ontology (miRWalk)	GO0060271 cilium morphogenesis	depleted	0.0499632	3	hsa-miR-192-5p; hsa-miR-9-5p; hsa-miR-98-5p
Gene Ontology (miRWalk)	GO0060322 head development	enriched	0.0135549	4	hsa-miR-1229-3p; hsa-miR-192-5p; hsa-miR-203a-3p; hsa-miR-224-5p
Gene Ontology (miRWalk)	GO0060442 branching involved in prostate gland morphogenesis	enriched	0.021335	5	hsa-miR-10a-5p; hsa-miR-10b-5p; hsa-miR-186-5p; hsa-miR-192-5p; hsa-miR-328-3p
Gene Ontology (miRWalk)	GO0060445 branching involved in salivary gland morphogenesis	enriched	0.0147248	5	hsa-miR-10a-5p; hsa-miR-1229-3p; hsa-miR-181b-5p; hsa-miR-186-5p; hsa-miR-423-5p
Gene Ontology (miRWalk)	GO0060501 positive regulation of epithelial cell proliferation involved in lung morphogenesis	enriched	0.045288	2	hsa-miR-1229-3p; hsa-miR-186-5p
Gene Ontology (miRWalk)	GO0060527 prostate epithelial cord arborization involved in prostate glandular acinus morphogenesis	enriched	0.045288	2	hsa-miR-10a-5p; hsa-miR-186-5p
Gene Ontology (miRWalk)	GO0060541 respiratory system development	enriched	0.045288	2	hsa-miR-185-5p; hsa-miR-186-5p
Gene Ontology (miRWalk)	GO0060664 epithelial cell proliferation involved in salivary gland morphogenesis	enriched	0.026605	3	hsa-miR-186-5p; hsa-miR-192-5p; hsa-miR-203a-3p
Gene Ontology (miRWalk)	GO0060687 regulation of branching involved in prostate gland morphogenesis	enriched	0.045288	2	hsa-miR-10a-5p; hsa-miR-186-5p
Gene Ontology (miRWalk)	GO0060707 trophoblast giant cell differentiation	enriched	0.0323045	4	hsa-miR-125a-5p; hsa-miR-192-5p; hsa-miR-203a-3p; hsa-miR-26a-5p
Gene Ontology (miRWalk)	GO0060743 epithelial cell maturation involved in prostate gland development	enriched	0.00271728	4	hsa-miR-10a-5p; hsa-miR-10b-5p; hsa-miR-186-5p; hsa-miR-192-5p
Gene Ontology (miRWalk)	GO0060762 regulation of branching involved in mammary gland duct morphogenesis	enriched	0.045288	2	hsa-miR-10a-5p; hsa-miR-186-5p
Gene Ontology (miRWalk)	GO0060840 artery development	enriched	0.00283301	5	hsa-miR-10a-5p; hsa-miR-185-5p; hsa-miR-186-5p; hsa-miR-192-5p; hsa-miR-210-3p
Gene Ontology (miRWalk)	GO0060907 positive regulation of macrophage cytokine production	enriched	0.045288	2	hsa-miR-105-5p; hsa-miR-186-5p
Gene Ontology (miRWalk)	GO0061001 regulation of dendritic spine morphogenesis	enriched	0.0174825	3	hsa-miR-10a-5p; hsa-miR-10b-5p; hsa-miR-196b-5p
Gene Ontology (miRWalk)	GO0061077 chaperone mediated protein folding	enriched	0.00166851	4	hsa-miR-10a-5p; hsa-miR-10b-5p; hsa-miR-125a-5p; hsa-miR-186-5p
Gene Ontology (miRWalk)	GO0061098 positive regulation of protein tyrosine kinase activity	enriched	0.0127373	3	hsa-miR-10a-5p; hsa-miR-125a-5p; hsa-miR-192-5p
Gene Ontology (miRWalk)	GO0061099 negative regulation of protein tyrosine kinase activity	enriched	0.0304708	5	hsa-miR-185-5p; hsa-miR-186-5p; hsa-miR-192-5p; hsa-miR-196b-5p; hsa-miR-324-5p
Gene Ontology (miRWalk)	GO0065004 protein dna complex assembly	enriched	0.0465471	4	hsa-miR-130b-5p; hsa-miR-150-5p; hsa-miR-181b-5p; hsa-miR-9-5p
Gene Ontology (miRWalk)	GO0070022 transforming growth factor beta receptor homodimeric complex	depleted	0.021978	2	hsa-miR-590-5p; hsa-miR-98-5p
Gene Ontology (miRWalk)	GO0070062 extracellular vesicular exosome	enriched	0.0315525	6	hsa-miR-10a-5p; hsa-miR-130b-5p; hsa-miR-181b-5p; hsa-miR-196b-5p; hsa-miR-26a-5p; hsa-miR-324-5p
Gene Ontology (miRWalk)	GO0070372 regulation of erk1 and erk2 cascade	enriched	0.045288	2	hsa-miR-125a-5p; hsa-miR-186-5p
Gene Ontology (miRWalk)	GO0070389 chaperone cofactor dependent protein refolding	enriched	0.045288	2	hsa-miR-10a-5p; hsa-miR-186-5p
Gene Ontology (miRWalk)	GO0070412 r smad binding	enriched	0.0409928	9	hsa-miR-10b-5p; hsa-miR-186-5p; hsa-miR-192-5p; hsa-miR-224-5p; hsa-miR-26a-5p; hsa-miR-301a-3p; hsa-miR-320c; hsa-miR-324-5p; hsa-miR-484
Gene Ontology (miRWalk)	GO0070423 nucleotide binding oligomerization domain containing signaling pathway	enriched	0.0393917	10	hsa-miR-10a-5p; hsa-miR-125a-5p; hsa-miR-148b-5p; hsa-miR-181b-5p; hsa-miR-185-5p; hsa-miR-192-5p; hsa-miR-26a-5p; hsa-miR-328-3p; hsa-miR-484; hsa-miR-98-5p
Gene Ontology (miRWalk)	GO0070491 repressing transcription factor binding	depleted	0.0285286	9	hsa-miR-26a-5p; hsa-miR-324-5p; hsa-miR-328-3p; hsa-miR-340-5p; hsa-miR-34c-5p; hsa-miR-423-5p; hsa-miR-484; hsa-miR-9-5p; hsa-miR-98-5p
Gene Ontology (miRWalk)	GO0070507 regulation of microtubule cytoskeleton organization	enriched	0.0304708	5	hsa-miR-10b-5p; hsa-miR-181b-5p; hsa-miR-186-5p; hsa-miR-196b-5p; hsa-miR-99b-5p
Gene Ontology (miRWalk)	GO0070933 histone h4 deacetylation	depleted	0.00932401	2	hsa-miR-671-5p; hsa-miR-9-5p
Gene Ontology (miRWalk)	GO0071456 cellular response to hypoxia	enriched	0.0348932	21	hsa-miR-10a-5p; hsa-miR-10b-5p; hsa-miR-125a-5p; hsa-miR-130b-5p; hsa-miR-148b-5p; hsa-miR-150-5p; hsa-miR-181b-5p; hsa-miR-185-5p; hsa-miR-186-5p; hsa-miR-192-5p; hsa-miR-26a-5p; hsa-miR-324-5p; hsa-miR-328-3p; hsa-miR-340-5p; hsa-miR-423-5p; hsa-miR-484; hsa-miR-503-5p; hsa-miR-605-5p; hsa-miR-9-5p; hsa-miR-98-5p; hsa-miR-99b-5p
Gene Ontology (miRWalk)	GO0071559 response to transforming growth factor beta stimulus	enriched	0.0195583	5	hsa-miR-186-5p; hsa-miR-192-5p; hsa-miR-224-5p; hsa-miR-26a-5p; hsa-miR-301a-3p
Gene Ontology (miRWalk)	GO0071560 cellular response to transforming growth factor beta stimulus	enriched	0.0219316	7	hsa-miR-10a-5p; hsa-miR-125a-5p; hsa-miR-150-5p; hsa-miR-186-5p; hsa-miR-192-5p; hsa-miR-340-5p; hsa-miR-98-5p
Gene Ontology (miRWalk)	GO0071732 cellular response to nitric oxide	depleted	0.0282227	5	hsa-miR-10b-5p; hsa-miR-186-5p; hsa-miR-885-5p; hsa-miR-9-5p; hsa-miR-98-5p
Gene Ontology (miRWalk)	GO0072091 regulation of stem cell proliferation	enriched	0.034965	2	hsa-miR-10a-5p; hsa-miR-181b-5p
Gene Ontology (miRWalk)	GO0072357 ptw pp1 phosphatase complex	enriched	0.0323045	4	hsa-miR-10a-5p; hsa-miR-185-5p; hsa-miR-192-5p; hsa-miR-26a-5p
Gene Ontology (miRWalk)	GO0072546 er membrane protein complex	enriched	0.021335	5	hsa-miR-130b-5p; hsa-miR-185-5p; hsa-miR-186-5p; hsa-miR-192-5p; hsa-miR-484
Gene Ontology (miRWalk)	GO0090004 positive regulation of establishment of protein localization in plasma membrane	enriched	0.0219316	7	hsa-miR-10a-5p; hsa-miR-125a-5p; hsa-miR-185-5p; hsa-miR-186-5p; hsa-miR-192-5p; hsa-miR-423-5p; hsa-miR-505-5p
Gene Ontology (miRWalk)	GO0090080 positive regulation of mapkkk cascade by fibroblast growth factor receptor signaling pathway	enriched	0.034965	2	hsa-miR-10a-5p; hsa-miR-181b-5p
Gene Ontology (miRWalk)	GO0090129 positive regulation of synapse maturation	enriched	0.0127373	3	hsa-miR-10a-5p; hsa-miR-186-5p; hsa-miR-192-5p
Gene Ontology (miRWalk)	GO0097067 cellular response to thyroid hormone stimulus	enriched	0.045288	2	hsa-miR-10a-5p; hsa-miR-186-5p
Gene Ontology (miRWalk)	GO2000049 positive regulation of cell cell adhesion mediated by cadherin	enriched	0.0302329	3	hsa-miR-186-5p; hsa-miR-192-5p; hsa-miR-210-3p
Gene Ontology (miRWalk)	GO2000114 regulation of establishment of cell polarity	enriched	0.0329812	7	hsa-miR-10a-5p; hsa-miR-10b-5p; hsa-miR-186-5p; hsa-miR-192-5p; hsa-miR-196b-5p; hsa-miR-324-5p; hsa-miR-584-5p
Pathways (miRWalk)	P00005 Angiogenesis	enriched	0.0326765	24	hsa-miR-10a-5p; hsa-miR-10b-5p; hsa-miR-1229-3p; hsa-miR-125a-5p; hsa-miR-130b-5p; hsa-miR-150-5p; hsa-miR-181b-5p; hsa-miR-185-5p; hsa-miR-186-5p; hsa-miR-192-5p; hsa-miR-203a-3p; hsa-miR-210-3p; hsa-miR-224-5p; hsa-miR-24-2-5p; hsa-miR-26a-5p; hsa-miR-320c; hsa-miR-324-5p; hsa-miR-34c-5p; hsa-miR-423-5p; hsa-miR-484; hsa-miR-503-5p; hsa-miR-505-5p; hsa-miR-9-5p; hsa-miR-98-5p
Pathways (miRWalk)	P00006 Apoptosis signaling pathway	enriched	0.0140746	29	hsa-miR-10a-5p; hsa-miR-10b-5p; hsa-miR-125a-5p; hsa-miR-1271-5p; hsa-miR-130b-5p; hsa-miR-148b-5p; hsa-miR-150-5p; hsa-miR-181b-5p; hsa-miR-185-5p; hsa-miR-186-5p; hsa-miR-192-5p; hsa-miR-196b-5p; hsa-miR-203a-3p; hsa-miR-210-3p; hsa-miR-23a-5p; hsa-miR-24-2-5p; hsa-miR-26a-5p; hsa-miR-320c; hsa-miR-324-5p; hsa-miR-328-3p; hsa-miR-340-5p; hsa-miR-34c-5p; hsa-miR-365a-3p; hsa-miR-423-5p; hsa-miR-…
Pathways (miRWalk)	P00014 Cholesterol biosynthesis	enriched	0.021335	5	hsa-miR-10a-5p; hsa-miR-10b-5p; hsa-miR-186-5p; hsa-miR-192-5p; hsa-miR-98-5p
Pathways (miRWalk)	P00029 Huntington disease	enriched	0.00822581	29	hsa-miR-10a-5p; hsa-miR-10b-5p; hsa-miR-1229-3p; hsa-miR-125a-5p; hsa-miR-1307-3p; hsa-miR-130b-5p; hsa-miR-150-5p; hsa-miR-181b-5p; hsa-miR-185-5p; hsa-miR-186-5p; hsa-miR-192-5p; hsa-miR-193a-5p; hsa-miR-196b-5p; hsa-miR-203a-3p; hsa-miR-210-3p; hsa-miR-224-5p; hsa-miR-23b-5p; hsa-miR-26a-5p; hsa-miR-301a-3p; hsa-miR-320c; hsa-miR-324-5p; hsa-miR-340-5p; hsa-miR-365a-3p; hsa-miR-423-5p; hsa-miR…
Pathways (miRWalk)	P00033 Insulin IGF pathway protein kinase B signaling cascade	enriched	0.0337589	15	hsa-miR-10a-5p; hsa-miR-10b-5p; hsa-miR-125a-5p; hsa-miR-1271-5p; hsa-miR-150-5p; hsa-miR-181b-5p; hsa-miR-185-5p; hsa-miR-192-5p; hsa-miR-26a-5p; hsa-miR-423-5p; hsa-miR-484; hsa-miR-605-5p; hsa-miR-671-5p; hsa-miR-9-5p; hsa-miR-98-5p
Pathways (miRWalk)	P00038 JAK STAT signaling pathway	enriched	0.004995	2	hsa-miR-10a-5p; hsa-miR-1229-3p
Pathways (miRWalk)	P00056 VEGF signaling pathway	enriched	0.0337589	15	hsa-miR-10a-5p; hsa-miR-10b-5p; hsa-miR-1229-3p; hsa-miR-125a-5p; hsa-miR-150-5p; hsa-miR-185-5p; hsa-miR-186-5p; hsa-miR-192-5p; hsa-miR-24-2-5p; hsa-miR-324-5p; hsa-miR-484; hsa-miR-503-5p; hsa-miR-505-5p; hsa-miR-9-5p; hsa-miR-98-5p
Pathways (miRWalk)	P02736 Coenzyme A biosynthesis	enriched	0.045288	2	hsa-miR-10a-5p; hsa-miR-186-5p
Pathways (miRWalk)	P02746 Heme biosynthesis	depleted	0.0499632	3	hsa-miR-10b-5p; hsa-miR-9-5p; hsa-miR-98-5p
Pathways (miRWalk)	P02771 Pyrimidine Metabolism	enriched	0.00893843	3	hsa-miR-10a-5p; hsa-miR-130b-5p; hsa-miR-186-5p
Pathways (miRWalk)	P02773 S adenosylmethionine biosynthesis	enriched	0.0304708	5	hsa-miR-10a-5p; hsa-miR-125a-5p; hsa-miR-186-5p; hsa-miR-196b-5p; hsa-miR-484
Pathways (miRWalk)	P02776 Serine glycine biosynthesis	enriched	0.045288	2	hsa-miR-1229-3p; hsa-miR-186-5p
Pathways (miRWalk)	P04375 5HT3 type receptor mediated signaling pathway	depleted	0.000999001	2	hsa-miR-9-5p; hsa-miR-98-5p
Pathways (miRWalk)	P04397 p53 pathway by glucose deprivation	enriched	0.0071836	11	hsa-miR-10b-5p; hsa-miR-125a-5p; hsa-miR-150-5p; hsa-miR-185-5p; hsa-miR-186-5p; hsa-miR-192-5p; hsa-miR-193a-5p; hsa-miR-203a-3p; hsa-miR-324-5p; hsa-miR-605-5p; hsa-miR-98-5p
Pathways (miRWalk)	P06587 Nicotine pharmacodynamics pathway	enriched	0.004995	2	hsa-miR-10a-5p; hsa-miR-1229-3p
Pathways (miRWalk)	WP111 Electron Transport Chain	enriched	0.0337589	15	hsa-miR-10a-5p; hsa-miR-10b-5p; hsa-miR-1229-3p; hsa-miR-125a-5p; hsa-miR-130b-5p; hsa-miR-185-5p; hsa-miR-186-5p; hsa-miR-192-5p; hsa-miR-26a-5p; hsa-miR-324-5p; hsa-miR-328-3p; hsa-miR-423-5p; hsa-miR-484; hsa-miR-505-5p; hsa-miR-671-5p
Pathways (miRWalk)	WP143 Fatty Acid Beta Oxidation	enriched	0.0176979	9	hsa-miR-10a-5p; hsa-miR-10b-5p; hsa-miR-1229-3p; hsa-miR-125a-5p; hsa-miR-186-5p; hsa-miR-192-5p; hsa-miR-340-5p; hsa-miR-484; hsa-miR-98-5p
Pathways (miRWalk)	WP1602 Nicotine Activity on Dopaminergic Neurons	enriched	0.0304708	5	hsa-miR-10a-5p; hsa-miR-186-5p; hsa-miR-192-5p; hsa-miR-196b-5p; hsa-miR-365a-3p
Pathways (miRWalk)	WP197 Cholesterol Biosynthesis	enriched	0.00271728	4	hsa-miR-10a-5p; hsa-miR-10b-5p; hsa-miR-186-5p; hsa-miR-192-5p
Pathways (miRWalk)	WP2064 Neural Crest Differentiation	enriched	0.0450635	19	hsa-miR-10a-5p; hsa-miR-10b-5p; hsa-miR-130b-5p; hsa-miR-150-5p; hsa-miR-181b-5p; hsa-miR-186-5p; hsa-miR-192-5p; hsa-miR-196b-5p; hsa-miR-203a-3p; hsa-miR-210-3p; hsa-miR-26a-5p; hsa-miR-320c; hsa-miR-324-5p; hsa-miR-340-5p; hsa-miR-34c-5p; hsa-miR-423-5p; hsa-miR-484; hsa-miR-9-5p; hsa-miR-98-5p
Pathways (miRWalk)	WP23 B Cell Receptor Signaling Pathway	enriched	0.0450635	19	hsa-miR-10a-5p; hsa-miR-1229-3p; hsa-miR-125a-5p; hsa-miR-130b-5p; hsa-miR-181b-5p; hsa-miR-185-5p; hsa-miR-186-5p; hsa-miR-192-5p; hsa-miR-203a-3p; hsa-miR-210-3p; hsa-miR-224-5p; hsa-miR-26a-5p; hsa-miR-324-5p; hsa-miR-340-5p; hsa-miR-34c-5p; hsa-miR-423-5p; hsa-miR-484; hsa-miR-9-5p; hsa-miR-98-5p
Pathways (miRWalk)	WP244 Alpha 6 Beta 4 signaling pathway	enriched	0.0477105	12	hsa-miR-10a-5p; hsa-miR-10b-5p; hsa-miR-125a-5p; hsa-miR-130b-5p; hsa-miR-181b-5p; hsa-miR-185-5p; hsa-miR-196b-5p; hsa-miR-24-2-5p; hsa-miR-320c; hsa-miR-484; hsa-miR-98-5p; hsa-miR-99b-5p
Pathways (miRWalk)	WP24 Peptide GPCRs	enriched	0.0384484	3	hsa-miR-150-5p; hsa-miR-203a-3p; hsa-miR-224-5p
Pathways (miRWalk)	WP254 Apoptosis	enriched	0.0317027	25	hsa-miR-10a-5p; hsa-miR-10b-5p; hsa-miR-125a-5p; hsa-miR-148b-5p; hsa-miR-150-5p; hsa-miR-181b-5p; hsa-miR-185-5p; hsa-miR-186-5p; hsa-miR-192-5p; hsa-miR-193a-5p; hsa-miR-196b-5p; hsa-miR-203a-3p; hsa-miR-210-3p; hsa-miR-24-2-5p; hsa-miR-26a-5p; hsa-miR-320c; hsa-miR-324-5p; hsa-miR-340-5p; hsa-miR-34c-5p; hsa-miR-365a-3p; hsa-miR-423-5p; hsa-miR-484; hsa-miR-605-5p; hsa-miR-9-5p; hsa-miR-98-5p
Pathways (miRWalk)	WP286 IL 3 Signaling Pathway	enriched	0.0120975	15	hsa-miR-10a-5p; hsa-miR-1229-3p; hsa-miR-125a-5p; hsa-miR-130b-5p; hsa-miR-181b-5p; hsa-miR-185-5p; hsa-miR-186-5p; hsa-miR-192-5p; hsa-miR-196b-5p; hsa-miR-24-2-5p; hsa-miR-328-3p; hsa-miR-34c-5p; hsa-miR-365a-3p; hsa-miR-484; hsa-miR-98-5p
Pathways (miRWalk)	WP288 NLR proteins	enriched	0.0384484	3	hsa-miR-10a-5p; hsa-miR-125a-5p; hsa-miR-224-5p
Pathways (miRWalk)	WP299 Nuclear receptors in lipid metabolism and toxicity	enriched	0.0261644	6	hsa-miR-10a-5p; hsa-miR-10b-5p; hsa-miR-125a-5p; hsa-miR-192-5p; hsa-miR-26a-5p; hsa-miR-320c
Pathways (miRWalk)	WP304 Kit receptor signaling pathway	enriched	0.00751668	18	hsa-miR-10a-5p; hsa-miR-1229-3p; hsa-miR-125a-5p; hsa-miR-130b-5p; hsa-miR-150-5p; hsa-miR-181b-5p; hsa-miR-185-5p; hsa-miR-186-5p; hsa-miR-192-5p; hsa-miR-196b-5p; hsa-miR-203a-3p; hsa-miR-24-2-5p; hsa-miR-26a-5p; hsa-miR-34c-5p; hsa-miR-365a-3p; hsa-miR-503-5p; hsa-miR-9-5p; hsa-miR-98-5p
Pathways (miRWalk)	WP313 Signaling of Hepatocyte Growth Factor Receptor	enriched	0.0176979	9	hsa-miR-10a-5p; hsa-miR-125a-5p; hsa-miR-130b-5p; hsa-miR-181b-5p; hsa-miR-186-5p; hsa-miR-192-5p; hsa-miR-26a-5p; hsa-miR-423-5p; hsa-miR-98-5p
Pathways (miRWalk)	WP357 Fatty Acid Biosynthesis	enriched	0.00726314	13	hsa-miR-10a-5p; hsa-miR-10b-5p; hsa-miR-1229-3p; hsa-miR-125a-5p; hsa-miR-130b-5p; hsa-miR-185-5p; hsa-miR-186-5p; hsa-miR-192-5p; hsa-miR-26a-5p; hsa-miR-324-5p; hsa-miR-328-3p; hsa-miR-340-5p; hsa-miR-484
Pathways (miRWalk)	WP395 IL 4 signaling pathway	enriched	0.000882982	17	hsa-miR-10a-5p; hsa-miR-10b-5p; hsa-miR-1229-3p; hsa-miR-130b-5p; hsa-miR-150-5p; hsa-miR-181b-5p; hsa-miR-185-5p; hsa-miR-186-5p; hsa-miR-192-5p; hsa-miR-193a-5p; hsa-miR-203a-3p; hsa-miR-210-3p; hsa-miR-324-5p; hsa-miR-423-5p; hsa-miR-484; hsa-miR-9-5p; hsa-miR-98-5p
Pathways (miRWalk)	WP455 GPCRs Class A Rhodopsin like	enriched	0.0147401	9	hsa-miR-10a-5p; hsa-miR-10b-5p; hsa-miR-150-5p; hsa-miR-192-5p; hsa-miR-196b-5p; hsa-miR-203a-3p; hsa-miR-224-5p; hsa-miR-484; hsa-miR-98-5p
Pathways (miRWalk)	WP477 Cytoplasmic Ribosomal Proteins	enriched	0.0482754	24	hsa-miR-10a-5p; hsa-miR-10b-5p; hsa-miR-1229-3p; hsa-miR-125a-5p; hsa-miR-1307-3p; hsa-miR-130b-5p; hsa-miR-181b-5p; hsa-miR-185-5p; hsa-miR-186-5p; hsa-miR-192-5p; hsa-miR-193a-5p; hsa-miR-26a-5p; hsa-miR-301a-3p; hsa-miR-324-5p; hsa-miR-328-3p; hsa-miR-423-5p; hsa-miR-484; hsa-miR-501-5p; hsa-miR-503-5p; hsa-miR-505-5p; hsa-miR-576-5p; hsa-miR-671-5p; hsa-miR-98-5p; hsa-miR-99b-5p
Pathways (miRWalk)	WP534 Glycolysis and Gluconeogenesis	enriched	0.0431814	20	hsa-miR-10a-5p; hsa-miR-10b-5p; hsa-miR-1229-3p; hsa-miR-125a-5p; hsa-miR-1262; hsa-miR-130b-5p; hsa-miR-181b-5p; hsa-miR-185-5p; hsa-miR-186-5p; hsa-miR-196b-5p; hsa-miR-320c; hsa-miR-324-5p; hsa-miR-328-3p; hsa-miR-423-5p; hsa-miR-484; hsa-miR-501-5p; hsa-miR-671-5p; hsa-miR-9-5p; hsa-miR-98-5p; hsa-miR-99b-5p
Pathways (miRWalk)	WP702 metapathway biotransformation	enriched	0.0393917	10	hsa-miR-103a-2-5p; hsa-miR-10a-5p; hsa-miR-1229-3p; hsa-miR-185-5p; hsa-miR-186-5p; hsa-miR-192-5p; hsa-miR-340-5p; hsa-miR-484; hsa-miR-9-5p; hsa-miR-98-5p
Pathways (miRWalk)	WP706 SIDS Susceptibility Pathways	enriched	0.0460128	20	hsa-miR-1229-3p; hsa-miR-125a-5p; hsa-miR-1307-3p; hsa-miR-130b-5p; hsa-miR-150-5p; hsa-miR-181b-5p; hsa-miR-185-5p; hsa-miR-186-5p; hsa-miR-192-5p; hsa-miR-203a-3p; hsa-miR-210-3p; hsa-miR-26a-5p; hsa-miR-324-5p; hsa-miR-365a-3p; hsa-miR-423-5p; hsa-miR-484; hsa-miR-605-5p; hsa-miR-9-5p; hsa-miR-98-5p; hsa-miR-99b-5p
Pathways (miRWalk)	WP710 DNA damage response only ATM dependent	enriched	0.0176538	31	hsa-miR-101-5p; hsa-miR-10a-5p; hsa-miR-10b-5p; hsa-miR-1229-3p; hsa-miR-125a-5p; hsa-miR-150-5p; hsa-miR-181b-5p; hsa-miR-185-5p; hsa-miR-186-5p; hsa-miR-192-5p; hsa-miR-193a-5p; hsa-miR-196b-5p; hsa-miR-203a-3p; hsa-miR-210-3p; hsa-miR-224-5p; hsa-miR-24-2-5p; hsa-miR-26a-5p; hsa-miR-301a-3p; hsa-miR-320c; hsa-miR-324-5p; hsa-miR-328-3p; hsa-miR-340-5p; hsa-miR-34c-5p; hsa-miR-365a-3p; hsa-miR-…
Pathways (miRWalk)	WP712 Estrogen signaling pathway	enriched	0.0318576	14	hsa-miR-125a-5p; hsa-miR-181b-5p; hsa-miR-185-5p; hsa-miR-186-5p; hsa-miR-192-5p; hsa-miR-196b-5p; hsa-miR-203a-3p; hsa-miR-210-3p; hsa-miR-24-2-5p; hsa-miR-26a-5p; hsa-miR-34c-5p; hsa-miR-365a-3p; hsa-miR-9-5p; hsa-miR-99b-5p
Pathways (miRWalk)	hsa00020 Citrate cycle TCA cycle	enriched	0.0242969	10	hsa-miR-103a-2-5p; hsa-miR-10b-5p; hsa-miR-1229-3p; hsa-miR-125a-5p; hsa-miR-130b-5p; hsa-miR-186-5p; hsa-miR-324-5p; hsa-miR-484; hsa-miR-503-5p; hsa-miR-98-5p
Pathways (miRWalk)	hsa00270 Cysteine and methionine metabolism	enriched	0.0251791	13	hsa-miR-10a-5p; hsa-miR-1229-3p; hsa-miR-125a-5p; hsa-miR-185-5p; hsa-miR-186-5p; hsa-miR-192-5p; hsa-miR-196b-5p; hsa-miR-26a-5p; hsa-miR-301b-3p; hsa-miR-320c; hsa-miR-324-5p; hsa-miR-423-5p; hsa-miR-484
Pathways (miRWalk)	hsa00450 Selenoamino acid metabolism	enriched	0.00873186	10	hsa-miR-10a-5p; hsa-miR-1229-3p; hsa-miR-125a-5p; hsa-miR-185-5p; hsa-miR-186-5p; hsa-miR-192-5p; hsa-miR-196b-5p; hsa-miR-324-5p; hsa-miR-484; hsa-miR-505-5p
Pathways (miRWalk)	hsa00511 Other glycan degradation	enriched	0.030303	2	hsa-miR-1229-3p; hsa-miR-150-5p
Pathways (miRWalk)	hsa00591 Linoleic acid metabolism	depleted	0.0499632	3	hsa-miR-10a-5p; hsa-miR-9-5p; hsa-miR-98-5p
Pathways (miRWalk)	hsa00680 Methane metabolism	enriched	0.045288	2	hsa-miR-181b-5p; hsa-miR-186-5p
Pathways (miRWalk)	hsa03010 Ribosome	enriched	0.0305614	23	hsa-miR-10a-5p; hsa-miR-10b-5p; hsa-miR-1229-3p; hsa-miR-125a-5p; hsa-miR-1307-3p; hsa-miR-130b-5p; hsa-miR-181b-5p; hsa-miR-185-5p; hsa-miR-186-5p; hsa-miR-192-5p; hsa-miR-193a-5p; hsa-miR-26a-5p; hsa-miR-301a-3p; hsa-miR-324-5p; hsa-miR-328-3p; hsa-miR-423-5p; hsa-miR-484; hsa-miR-501-5p; hsa-miR-503-5p; hsa-miR-505-5p; hsa-miR-576-5p; hsa-miR-671-5p; hsa-miR-99b-5p
Pathways (miRWalk)	hsa04080 Neuroactive ligand receptor interaction	enriched	0.00646771	12	hsa-miR-10a-5p; hsa-miR-10b-5p; hsa-miR-150-5p; hsa-miR-181b-5p; hsa-miR-186-5p; hsa-miR-192-5p; hsa-miR-196b-5p; hsa-miR-203a-3p; hsa-miR-224-5p; hsa-miR-484; hsa-miR-9-5p; hsa-miR-98-5p
Pathways (miRWalk)	hsa04210 Apoptosis	enriched	0.0385942	22	hsa-miR-101-5p; hsa-miR-10b-5p; hsa-miR-125a-5p; hsa-miR-150-5p; hsa-miR-181b-5p; hsa-miR-185-5p; hsa-miR-192-5p; hsa-miR-196b-5p; hsa-miR-203a-3p; hsa-miR-210-3p; hsa-miR-24-2-5p; hsa-miR-26a-5p; hsa-miR-320c; hsa-miR-324-5p; hsa-miR-328-3p; hsa-miR-340-5p; hsa-miR-34c-5p; hsa-miR-365a-3p; hsa-miR-484; hsa-miR-605-5p; hsa-miR-9-5p; hsa-miR-98-5p
Pathways (miRWalk)	hsa04360 Axon guidance	enriched	0.0385942	22	hsa-miR-10a-5p; hsa-miR-10b-5p; hsa-miR-1229-3p; hsa-miR-125a-5p; hsa-miR-130b-5p; hsa-miR-150-5p; hsa-miR-185-5p; hsa-miR-186-5p; hsa-miR-192-5p; hsa-miR-203a-3p; hsa-miR-210-3p; hsa-miR-224-5p; hsa-miR-26a-5p; hsa-miR-320c; hsa-miR-324-5p; hsa-miR-340-5p; hsa-miR-34c-5p; hsa-miR-423-5p; hsa-miR-484; hsa-miR-584-5p; hsa-miR-9-5p; hsa-miR-98-5p
Pathways (miRWalk)	hsa04510 Focal adhesion	enriched	0.0318155	30	hsa-miR-10a-5p; hsa-miR-10b-5p; hsa-miR-1229-3p; hsa-miR-125a-5p; hsa-miR-1307-3p; hsa-miR-130b-5p; hsa-miR-150-5p; hsa-miR-181b-5p; hsa-miR-185-5p; hsa-miR-186-5p; hsa-miR-192-5p; hsa-miR-196b-5p; hsa-miR-224-5p; hsa-miR-24-2-5p; hsa-miR-26a-5p; hsa-miR-301a-3p; hsa-miR-301b-3p; hsa-miR-320c; hsa-miR-324-5p; hsa-miR-328-3p; hsa-miR-340-5p; hsa-miR-34c-5p; hsa-miR-365a-3p; hsa-miR-423-5p; hsa-miR…
Pathways (miRWalk)	hsa04520 Adherens junction	enriched	0.00584196	28	hsa-miR-10a-5p; hsa-miR-10b-5p; hsa-miR-1229-3p; hsa-miR-125a-5p; hsa-miR-1307-3p; hsa-miR-130b-5p; hsa-miR-150-5p; hsa-miR-181b-5p; hsa-miR-185-5p; hsa-miR-186-5p; hsa-miR-192-5p; hsa-miR-203a-3p; hsa-miR-210-3p; hsa-miR-224-5p; hsa-miR-26a-5p; hsa-miR-301a-3p; hsa-miR-301b-3p; hsa-miR-320c; hsa-miR-324-5p; hsa-miR-328-3p; hsa-miR-340-5p; hsa-miR-34c-5p; hsa-miR-423-5p; hsa-miR-484; hsa-miR-590-…
Pathways (miRWalk)	hsa04664 Fc epsilon RI signaling pathway	enriched	0.0464525	11	hsa-miR-10a-5p; hsa-miR-10b-5p; hsa-miR-125a-5p; hsa-miR-185-5p; hsa-miR-186-5p; hsa-miR-192-5p; hsa-miR-203a-3p; hsa-miR-24-2-5p; hsa-miR-454-5p; hsa-miR-484; hsa-miR-98-5p
Pathways (miRWalk)	hsa04670 Leukocyte transendothelial migration	enriched	0.0313068	21	hsa-miR-10a-5p; hsa-miR-10b-5p; hsa-miR-1229-3p; hsa-miR-1307-3p; hsa-miR-130b-5p; hsa-miR-150-5p; hsa-miR-181b-5p; hsa-miR-185-5p; hsa-miR-186-5p; hsa-miR-192-5p; hsa-miR-224-5p; hsa-miR-24-2-5p; hsa-miR-26a-5p; hsa-miR-320c; hsa-miR-324-5p; hsa-miR-328-3p; hsa-miR-423-5p; hsa-miR-484; hsa-miR-584-5p; hsa-miR-98-5p; hsa-miR-99b-5p
Pathways (miRWalk)	hsa04722 Neurotrophin signaling pathway	enriched	0.0244035	28	hsa-miR-10a-5p; hsa-miR-10b-5p; hsa-miR-1229-3p; hsa-miR-125a-5p; hsa-miR-130b-5p; hsa-miR-150-5p; hsa-miR-181b-5p; hsa-miR-185-5p; hsa-miR-186-5p; hsa-miR-192-5p; hsa-miR-193a-5p; hsa-miR-196b-5p; hsa-miR-203a-3p; hsa-miR-210-3p; hsa-miR-224-5p; hsa-miR-24-2-5p; hsa-miR-26a-5p; hsa-miR-320c; hsa-miR-324-5p; hsa-miR-328-3p; hsa-miR-34c-5p; hsa-miR-365a-3p; hsa-miR-423-5p; hsa-miR-484; hsa-miR-503…
Pathways (miRWalk)	hsa04910 Insulin signaling pathway	enriched	0.0104726	20	hsa-miR-10a-5p; hsa-miR-10b-5p; hsa-miR-1229-3p; hsa-miR-125a-5p; hsa-miR-130b-5p; hsa-miR-181b-5p; hsa-miR-185-5p; hsa-miR-186-5p; hsa-miR-192-5p; hsa-miR-196b-5p; hsa-miR-203a-3p; hsa-miR-210-3p; hsa-miR-26a-5p; hsa-miR-365a-3p; hsa-miR-423-5p; hsa-miR-484; hsa-miR-505-5p; hsa-miR-9-5p; hsa-miR-98-5p; hsa-miR-99b-5p
Pathways (miRWalk)	hsa04920 Adipocytokine signaling pathway	enriched	0.00239398	18	hsa-miR-10a-5p; hsa-miR-10b-5p; hsa-miR-1229-3p; hsa-miR-125a-5p; hsa-miR-1262; hsa-miR-130b-5p; hsa-miR-181b-5p; hsa-miR-185-5p; hsa-miR-186-5p; hsa-miR-192-5p; hsa-miR-203a-3p; hsa-miR-210-3p; hsa-miR-324-5p; hsa-miR-340-5p; hsa-miR-484; hsa-miR-9-5p; hsa-miR-98-5p; hsa-miR-99b-5p
Pathways (miRWalk)	hsa05012 Parkinsons disease	enriched	0.0216543	20	hsa-miR-10a-5p; hsa-miR-10b-5p; hsa-miR-1229-3p; hsa-miR-125a-5p; hsa-miR-130b-5p; hsa-miR-148b-5p; hsa-miR-181b-5p; hsa-miR-185-5p; hsa-miR-186-5p; hsa-miR-192-5p; hsa-miR-210-3p; hsa-miR-26a-5p; hsa-miR-320c; hsa-miR-324-5p; hsa-miR-328-3p; hsa-miR-423-5p; hsa-miR-484; hsa-miR-505-5p; hsa-miR-671-5p; hsa-miR-98-5p
Pathways (miRWalk)	hsa05211 Renal cell carcinoma	enriched	0.0041331	20	hsa-miR-10a-5p; hsa-miR-10b-5p; hsa-miR-1229-3p; hsa-miR-125a-5p; hsa-miR-1262; hsa-miR-130b-5p; hsa-miR-150-5p; hsa-miR-181b-5p; hsa-miR-185-5p; hsa-miR-186-5p; hsa-miR-192-5p; hsa-miR-224-5p; hsa-miR-324-5p; hsa-miR-340-5p; hsa-miR-34c-5p; hsa-miR-423-5p; hsa-miR-484; hsa-miR-503-5p; hsa-miR-9-5p; hsa-miR-98-5p
Diseases (miRWalk)	Breast Neoplasms	enriched	0.0071836	11	hsa-miR-10b-5p; hsa-miR-1258; hsa-miR-125a-5p; hsa-miR-150-5p; hsa-miR-181b-5p; hsa-miR-185-5p; hsa-miR-196b-5p; hsa-miR-203a-3p; hsa-miR-328-3p; hsa-miR-9-5p; hsa-miR-98-5p
Diseases (miRWalk)	Carcinoma	enriched	0.00615377	17	hsa-miR-10b-5p; hsa-miR-1258; hsa-miR-125a-5p; hsa-miR-181b-5p; hsa-miR-185-5p; hsa-miR-186-5p; hsa-miR-192-5p; hsa-miR-193a-5p; hsa-miR-203a-3p; hsa-miR-210-3p; hsa-miR-224-5p; hsa-miR-26a-5p; hsa-miR-301a-3p; hsa-miR-532-5p; hsa-miR-584-5p; hsa-miR-9-5p; hsa-miR-98-5p
Diseases (miRWalk)	Carcinoma Hepatocellular	enriched	0.00417504	10	hsa-miR-125a-5p; hsa-miR-181b-5p; hsa-miR-185-5p; hsa-miR-186-5p; hsa-miR-203a-3p; hsa-miR-210-3p; hsa-miR-224-5p; hsa-miR-26a-5p; hsa-miR-301a-3p; hsa-miR-9-5p
Diseases (miRWalk)	Carcinoma Squamous Cell	enriched	0.0215275	6	hsa-miR-10b-5p; hsa-miR-125a-5p; hsa-miR-193a-5p; hsa-miR-203a-3p; hsa-miR-210-3p; hsa-miR-98-5p
Diseases (miRWalk)	Liver Diseases	enriched	0.0384484	3	hsa-miR-10b-5p; hsa-miR-125a-5p; hsa-miR-224-5p
Diseases (miRWalk)	Neuroblastoma	enriched	0.0449744	6	hsa-miR-10a-5p; hsa-miR-10b-5p; hsa-miR-125a-5p; hsa-miR-185-5p; hsa-miR-885-5p; hsa-miR-9-5p
